# Supplementary material for: Integrative pan-cancer analysis reveals a common architecture of dysregulated transcriptional networks characterized by loss of enhancer methylation
Source: PLoS Comput Biol. 2024 Nov 18;20(11):e1012565. doi: 10.1371/journal.pcbi.1012565 (PMC11611269; doi:10.1371/journal.pcbi.1012565)
Supplement: S1 Table — (A) Overview of the CpGs in the emQTL communities. (B) Overview of the genes in each emQTL community. (C) Enrichment of genes in gene sets from the MSigDB by community. Only gene sets with a significant enrichment after BH-correction are shown. (D) Reactome pathway enrichment analysis using the gene sets obtained from each emQTL community. (E) Enrichment of CpGs in community 1–6 in Encode-defined cis-regulatory elements defined by ENCODE. (F) Enrichment of CpGs in community 1–6 in UniBind-defined TFBRs. Only TFs showing a statistically significant enrichment are shown. (G) Enrichment of emQTL in community 1–6 in GeneHancer-defined chromatin loops and IM-PET loops. (H) Candidate cancer-promoting emQTL related to the regulation of metabolism, proliferation, and hormone-signaling. p-values and r-values obtained from Pearson correlation between DNA methylation at CpGs and expression levels of genes are included for the discovery and validation dataset from the TCGA-PANCAN dataset. R-values obtained from the correlation analysis in the 33 different TCGA-PANCAN cancer types independently are annotated to indicate if the correlation was significant after BH correction. (I) Enrichment emQTL -CpGs in Segway-defined regulatory regions in the PANC-1 and HepG2 cell lines by community. (XLSX) [file pcbi.1012565.s001.xlsx]

## Sheet: S1a) CpGs by emQTL community
Table S1a. Overview of the CpGs in emQTL community 1-6.
Community 1: Metabolism							Community 2: Cell cycle							Community 3: NE-like							Community 4: Hormone-like							Community 5: Immune							Community 6: EMT
Probe	Chr	Position	Gene	Region	Number of associations		Probe	Chr	Position	Gene	Region	Number of associations		Probe	Chr	Position	Gene	Region	Number of associations		Probe	Chr	Position	Gene	Region	Number of associations		Probe	Chr	Position	Gene	Region	Number of associations		Probe	Chr	Position	Gene	Region	Number of associations
cg11962524	chr11	60619624	PTGDR2	N_Shore	113		cg14036402	chr1	15743671	EFHD2	NA	329		cg00739667	chr16	81731648	CMIP	NA	467		cg07533239	chr12	6422131	PLEKHG6	S_Shelf	300		cg26842815	chr12	7060263	NA	NA	359		cg13808936	chr9	136371164	NA	NA	38
cg22032528	chr1	29472616	NA	NA	109		cg04379703	chr3	13053208	NA	NA	308		cg14630692	chr9	131145355	URM1	NA	368		cg10899768	chr8	102506635	GRHL2	S_Shore	280		cg21057323	chr14	103412980	CDC42BPB	NA	336		cg18322589	chr10	123909456	NA	NA	19
cg02081065	chr5	132209139	NA	NA	108		cg10255237	chr12	90150622	NA	NA	305		cg02207944	chr16	89603606	SPG7	Island	328		cg02839123	chr22	40390264	NA	NA	279		cg14311559	chr12	7060257	NA	NA	324		cg23068797	chr19	10928549	DNM2	NA	14
cg02077558	chr16	30092402	PPP4C	NA	107		cg12492380	chr7	98872169	MYH16	NA	305		cg27322071	chr16	87384763	FBXO31	NA	305		cg17171539	chr1	59398690	NA	NA	278		cg25982880	chr19	4916593	UHRF1	Island	322		cg11962640	chr1	19764686	CAPZB	NA	11
cg25669504	chr6	31623552	NA	NA	105		cg25526061	chr10	135088451	ADAM8	N_Shore	305		cg03001333	chr1	2005560	PRKCZ	Island	299		cg01393234	chr1	226085079	NA	NA	274		cg09762242	chr11	65408429	SIPA1	Island	321		cg09660867	chr5	148785816	NA	NA	8
cg03871162	chr6	17611359	FAM8A1	NA	103		cg23739746	chr13	114905867	NA	NA	303		cg03959306	chr1	2004968	PRKCZ	N_Shore	299		cg07786675	chr1	27189985	SFN	Island	273		cg03573679	chr7	2445727	CHST12	S_Shore	316		cg03216043	chr19	10928639	DNM2	NA	7
cg17005319	chr11	655579	DEAF1	NA	101		cg20025658	chr2	219031640	CXCR1	NA	302		cg09069446	chr16	4462122	CORO7	N_Shelf	289		cg01519063	chr8	102505293	GRHL2	N_Shore	266		cg20425130	chr3	183273245	KLHL6	NA	316		cg06931356	chr7	43575891	HECW1	NA	7
cg21058973	chr20	43029997	HNF4A	NA	101		cg12656085	chr2	85173360	NA	NA	297		cg11884704	chr9	130854313	NA	NA	285		cg17578639	chr3	176862949	TBL1XR1	NA	259		cg03654273	chr1	19803932	CAPZB	NA	309		cg27114782	chr6	109274496	ARMC2	NA	5
cg07064544	chr20	43029994	HNF4A	NA	100		cg21747271	chr11	67250052	NA	NA	288		cg13983182	chr9	130853333	NA	NA	276		cg26894575	chr1	153518054	S100A4	NA	257		cg03466198	chr7	50727932	GRB10	NA	308		cg04723343	chr2	238647913	LRRFIP1	S_Shelf	4
cg14463853	chr9	86244969	IDNK	NA	99		cg12865818	chr8	96126599	NA	NA	285		cg04147497	chr14	69052728	NA	NA	266		cg02101812	chr1	33447089	NA	NA	251		cg22777249	chr22	50319194	CRELD2	N_Shelf	305		cg17233819	chr1	45266782	PLK3	Island	4
cg19554037	chr11	1318877	TOLLIP	S_Shore	98		cg20170271	chr22	38034681	NA	NA	284		cg22522688	chr12	109221232	SSH1	NA	264		cg04308687	chr1	100231682	NA	NA	251		cg13165140	chr6	32813522	TAP1	S_Shore	304		cg02927694	chr22	38077057	NA	NA	3
cg11542165	chr20	43029992	HNF4A	NA	94		cg21052656	chr11	67250046	NA	NA	280		cg02312706	chr16	87384599	FBXO31	NA	258		cg11526198	chr1	23854847	LOC101928163	N_Shelf	251		cg11860434	chr7	102067440	NA	NA	302		cg05233946	chr22	32078088	PRR14L	NA	3
cg00589493	chr11	64658940	NA	NA	93		cg22531801	chr1	235806070	GNG4	S_Shore	278		cg11591485	chr3	124839640	SLC12A8	NA	258		cg14202477	chr8	102504859	GRHL2	N_Shore	251		cg13415831	chr9	92137791	NA	NA	300		cg08107354	chr2	174890570	NA	NA	3
cg18368125	chr16	69385827	NA	NA	93		cg10022788	chr19	3136019	NA	NA	275		cg06059810	chr4	71587722	RUFY3	NA	257		cg21211730	chr19	45279770	NA	NA	246		cg12492900	chr12	132551078	EP400	NA	291		cg21450888	chr1	172114047	DNM3	NA	3
cg07182753	chr14	24776700	CIDEB	N_Shelf	87		cg02716776	chr19	3178413	NA	NA	263		cg13591369	chr1	2005564	PRKCZ	Island	256		cg12663811	chr1	901685	NA	NA	245		cg12253437	chr6	32813448	TAP1	S_Shore	290		cg22669656	chr17	76386825	PGS1	NA	3
cg13092487	chr11	64658946	NA	NA	85		cg16888658	chr2	25142117	NA	NA	262		cg02390515	chr1	10239190	UBE4B	NA	255		cg09298313	chr14	55569959	NA	NA	240		cg08055663	chr16	2737356	KCTD5	NA	289		cg01783679	chr16	88096868	BANP	NA	2
cg01703291	chr15	85574661	PDE8A	NA	84		cg14095048	chr22	25342876	NA	NA	255		cg23587176	chr7	4746837	FOXK1	NA	255		cg02990330	chr1	43751504	NA	NA	238		cg18581405	chr19	3180035	S1PR4	S_Shore	286		cg02660440	chr19	10928233	DNM2	NA	2
cg16623157	chr8	48385636	SPIDR	NA	84		cg02739870	chr5	1113320	NA	NA	253		cg07599144	chr16	30959430	FBXL19	Island	247		cg01731783	chr14	74211788	ELMSAN1	NA	237		cg24301930	chr11	65408496	SIPA1	Island	285		cg02907064	chr19	10928327	DNM2	NA	2
cg08627125	chr16	69385761	NA	NA	83		cg03802185	chr7	101927846	NA	NA	247		cg16653138	chr1	2005180	PRKCZ	Island	247		cg01854491	chr8	144815021	FAM83H	N_Shore	237		cg09354037	chr6	32813531	TAP1	S_Shore	284		cg04173992	chr5	149520651	PDGFRB	NA	2
cg03956353	chr1	110306642	EPS8L3	NA	82		cg05649391	chr11	47359115	MYBPC3	N_Shore	245		cg23258717	chr3	195615577	TNK2	S_Shore	247		cg06720467	chr1	27189440	NA	NA	236		cg03436397	chr7	102067162	NA	NA	282		cg09371112	chr11	12222570	MICAL2	NA	2
cg17143606	chr2	120191616	TMEM37	S_Shore	82		cg25314624	chr10	95256917	CEP55	S_Shore	245		cg00696323	chr3	124520019	ITGB5	NA	241		cg27360567	chr3	49941613	NA	NA	235		cg03684062	chr19	3179364	S1PR4	Island	282		cg09990481	chr10	90712684	NA	NA	2
cg20445283	chr19	33360599	SLC7A9	NA	78		cg26165146	chr12	27484656	NA	NA	245		cg00017271	chr17	76220743	BIRC5	NA	239		cg01994290	chr14	65170049	NA	NA	234		cg10045909	chr16	31075842	ZNF668	S_Shore	282		cg23047544	chr19	10928211	DNM2	NA	2
cg27009392	chr16	69385547	TMED6	NA	76		cg04388548	chr13	114905640	NA	NA	243		cg14418633	chr1	2005489	PRKCZ	Island	237		cg06663644	chr19	40971204	BLVRB	N_Shore	234		cg11381564	chr6	32808619	PSMB8	S_Shore	281		cg24579224	chr1	2205902	SKI	NA	2
cg05155595	chr2	70008161	ANXA4	NA	75		cg19846154	chr8	74332112	NA	NA	243		cg19272238	chr17	76220898	BIRC5	NA	236		cg08200419	chr10	134261480	C10orf91	NA	233		cg20792833	chr11	67205195	NA	NA	281		cg03054277	chr1	228400217	OBSCN	Island	1
cg05772850	chr16	583676	CAPN15	N_Shelf	75		cg24000908	chr5	1113358	NA	NA	241		cg15805337	chr11	12935897	TEAD1	NA	235		cg19794481	chr12	7073240	NA	NA	232		cg07420137	chr11	65661516	FOSL1	S_Shelf	276		cg13121428	chr14	76446161	TGFB3	N_Shelf	1
cg17142134	chr3	170744641	SLC2A2	N_Shore	73		cg06513470	chr16	90066769	NA	NA	240		cg10418626	chr14	69052740	NA	NA	233		cg01697163	chr22	38035301	NA	NA	231		cg19136673	chr6	32813337	TAP1	S_Shore	273		cg13965612	chr19	10928696	DNM2	NA	1
cg23782145	chr6	32087190	ATF6B	NA	72		cg21095280	chr6	36724036	CPNE5	NA	238		cg12896318	chr5	173395358	NA	NA	231		cg04877910	chr2	85804641	VAMP8	NA	231		cg11779113	chr20	62199156	NA	NA	267		cg13969788	chr9	35689475	TPM2	N_Shore	1
cg23577865	chr11	74870640	SLCO2B1	NA	70		cg22407942	chr7	22894828	NA	NA	235		cg14950344	chr17	44810162	NSF	NA	230		cg07946277	chr17	76732854	CYTH1	NA	229		cg09844573	chr20	62199190	NA	NA	265		cg14460715	chr17	80763035	TBCD	N_Shore	1
cg26441910	chr16	584220	CAPN15	N_Shelf	70		cg23965720	chr1	235805770	GNG4	Island	233		cg15962744	chr12	114328074	RBM19	NA	225		cg07713361	chr22	36649144	APOL1	NA	228		cg23429794	chr6	119131733	NA	NA	265		cg18298494	chr14	76447327	TGFB3	N_Shore	1
cg00515905	chr1	110306507	EPS8L3	NA	68		cg12983285	chr20	62168794	NA	NA	230		cg16659284	chr16	12189952	SNX29	NA	215		cg18899777	chr8	102506551	GRHL2	S_Shore	228		cg14145194	chr19	10450022	ICAM3	NA	264		cg23313005	chr5	176965046	FAM193B	NA	1
cg04801085	chr14	103150012	RCOR1	NA	68		cg08580187	chr16	84027871	NECAB2	N_Shore	229		cg19803229	chr1	2005320	PRKCZ	Island	215		cg22413603	chr12	7072765	NA	NA	228		cg16782524	chr8	141584720	AGO2	NA	264		cg24696715	chr14	76446681	TGFB3	N_Shore	1
cg08495617	chr3	171791143	FNDC3B	NA	68		cg17680767	chr5	73623208	LINC01333	NA	229		cg27000590	chr8	8182003	SGK223	NA	214		cg26412358	chr1	26503933	NA	NA	227		cg06064964	chr20	62199181	NA	NA	261
cg16326402	chr2	158698856	ACVR1	NA	68		cg17245726	chr1	180541206	NA	NA	228		cg24128590	chr14	74185274	ELMSAN1	N_Shore	212		cg23602478	chr1	26503979	NA	NA	226		cg18901104	chr19	4916783	UHRF1	Island	261
cg18162350	chr1	40033143	SNORA55	NA	68		cg07397616	chr22	38035109	NA	NA	227		cg19339179	chr4	113324678	ALPK1	NA	211		cg02134976	chr6	42110740	NA	NA	224		cg21249754	chr12	7060206	NA	NA	261
cg02258444	chr11	64658622	MIR192	N_Shelf	67		cg12526997	chr2	242974096	LINC01237	NA	227		cg19798735	chr7	110730805	IMMP2L	NA	206		cg08543028	chr12	31902503	NA	NA	223		cg16927606	chr19	36233324	IGFLR1	S_Shore	260
cg15983520	chr8	145729106	NA	NA	67		cg02849956	chr19	4634827	NA	NA	226		cg03318904	chr22	39801522	TAB1	NA	205		cg15896939	chr1	156030809	NA	NA	221		cg21773646	chr17	80085082	CCDC57	Island	259
cg16148454	chr16	69385606	TMED6	NA	66		cg17726575	chr2	11606945	NA	NA	224		cg02764093	chr12	120241760	CIT	N_Shore	201		cg24702147	chr12	7071814	NA	NA	218		cg04441857	chr10	14701815	FAM107B	NA	252
cg17523687	chr5	175976402	CDHR2	NA	66		cg26799474	chr2	202098951	CASP8	NA	224		cg20181887	chr12	123753272	CDK2AP1	N_Shore	199		cg18185189	chr12	7073242	NA	NA	216		cg07641284	chr16	29756951	C16orf54	NA	252
cg22862526	chr14	21156814	ANG	NA	66		cg04626878	chr20	62168809	NA	NA	223		cg03052099	chr16	67951373	PSKH1	NA	195		cg26026748	chr1	164629875	PBX1	NA	215		cg25490145	chr17	80358850	OGFOD3	N_Shelf	252
cg23777479	chr13	101169917	PCCA	NA	65		cg17117459	chr13	25085405	PARP4	N_Shore	223		cg13772849	chr17	29624227	NF1	NA	192		cg02569108	chr1	17846746	NA	NA	214		cg25671438	chr17	7240223	ACAP1	NA	252
cg02179764	chr22	37419795	MPST	N_Shore	64		cg18582260	chr13	25085301	PARP4	N_Shore	223		cg27499813	chr7	102308061	POLR2J2	N_Shelf	191		cg06699564	chr8	95651099	LOC100288748	N_Shore	214		cg16044480	chr11	72451421	NA	NA	251
cg00491404	chr1	110306591	EPS8L3	NA	63		cg18442362	chr7	44677772	OGDH	NA	222		cg05127924	chr17	18647524	FBXW10	NA	190		cg25719851	chr12	7055452	NA	NA	214		cg00813509	chr12	124941317	NCOR2	Island	250
cg00571809	chr1	3397113	ARHGEF16	S_Shore	63		cg03891318	chr3	139372675	NMNAT3	NA	221		cg07048519	chr17	15522876	CDRT1	NA	190		cg10096100	chr1	26503862	NA	NA	213		cg17706411	chr6	109780058	NA	NA	250
cg06147895	chr10	133791401	BNIP3	N_Shelf	63		cg25865120	chr15	48625058	DUT	S_Shore	221		cg13173536	chr2	3403300	TRAPPC12	NA	188		cg03840849	chr7	20257420	NA	NA	212		cg00118342	chr2	106777038	UXS1	NA	249
cg12067547	chr19	46385115	NA	NA	63		cg26575450	chr2	64834280	NA	NA	220		cg04270085	chr2	12223636	NA	NA	186		cg07865607	chr19	3136076	GNA15	NA	212		cg16472369	chr17	4618322	ARRB2	S_Shelf	249
cg09050160	chr5	1107577	SLC12A7	N_Shore	62		cg13389508	chr8	145012644	PLEC	N_Shelf	217		cg21410293	chr18	46386361	CTIF	Island	186		cg08131309	chr15	40399131	NA	NA	212		cg02423817	chr11	67203661	PTPRCAP	Island	246
cg07380907	chr16	11963779	GSPT1	NA	61		cg13785223	chr13	114905788	NA	NA	216		cg21879102	chr12	120241409	CIT	N_Shore	186		cg02537838	chr20	61002595	RBBP8NL	NA	211		cg25451702	chr2	225440982	CUL3	NA	246
cg09854011	chr1	17907024	ARHGEF10L	NA	61		cg19071452	chr2	152146944	NA	NA	216		cg07230792	chr6	43457174	TJAP1	NA	184		cg03685774	chr1	159870326	NA	NA	211		cg25739715	chr22	30663881	NA	NA	246
cg18560264	chr3	52324089	GLYCTK	S_Shelf	61		cg08550523	chr1	219047954	NA	NA	214		cg16662451	chr17	18647507	FBXW10	NA	182		cg25607249	chr19	47288039	SLC1A5	N_Shelf	211		cg02053964	chr12	124950784	NCOR2	Island	244
cg24247370	chr13	99142703	STK24	NA	61		cg13167431	chr22	26988419	NA	NA	213		cg10070788	chr17	76220955	BIRC5	NA	181		cg02505676	chr16	89220516	ACSF3	S_Shore	210		cg02358862	chr16	30197211	CORO1A	S_Shore	244
cg00400165	chr11	64659060	NA	NA	60		cg17852482	chr17	80833054	TBCD	S_Shelf	213		cg10996589	chr12	125017134	NCOR2	NA	181		cg18827756	chr15	42130735	JMJD7-PLA2G4B	NA	210		cg01852476	chr1	2232063	SKI	N_Shore	242
cg03119829	chr1	64170964	NA	NA	60		cg18513344	chr3	195531298	MUC4	NA	210		cg04073934	chr4	3372272	RGS12	N_Shelf	178		cg27534624	chr12	7072727	NA	NA	210		cg15262954	chr20	62198872	HELZ2	Island	241
cg06600331	chr20	42187650	NA	NA	60		cg05514299	chr17	74868670	MGAT5B	S_Shelf	209		cg11910652	chr6	43457274	TJAP1	NA	178		cg01660934	chr16	68269041	ESRP2	Island	209		cg17864091	chr20	62200091	NA	NA	239
cg00456593	chr11	624781	CDHR5	Island	59		cg06376426	chr1	24648203	NA	NA	209		cg06381455	chr17	73472178	KIAA0195	NA	171		cg08474826	chr1	1099630	NA	NA	209		cg08715187	chr22	24038523	RGL4	NA	238
cg14050824	chr9	140683797	EHMT1	S_Shore	59		cg18110015	chr10	135078252	ADAM8	N_Shelf	209		cg09990852	chr4	71587726	RUFY3	NA	171		cg15975802	chr12	7055458	NA	NA	209		cg04466898	chr11	65407734	SIPA1	N_Shore	236
cg20199333	chr11	46740790	F2	NA	59		cg07835482	chr2	182656091	NA	NA	208		cg08093097	chr2	209054740	C2orf80	NA	168		cg13374701	chr1	27190088	SFN	Island	208		cg06068897	chr21	45577667	NA	NA	236
cg24803202	chr11	64658903	MIR194-2	N_Shelf	58		cg13747967	chr16	57392618	NA	NA	208		cg09527670	chr19	5059110	KDM4B	N_Shore	168		cg13502346	chr14	65170209	NA	NA	208		cg04234016	chr12	7062109	PTPN6	NA	235
cg01341572	chr12	121416512	NA	NA	57		cg05506480	chr3	133615880	NA	NA	207		cg10436257	chr16	30959496	FBXL19	Island	168		cg21858764	chr1	156123352	SEMA4A	NA	208		cg11094248	chr17	38494580	RARA	N_Shelf	235
cg13155549	chr14	103150300	RCOR1	NA	57		cg14485901	chr9	139913752	ABCA2	N_Shore	207		cg12427941	chr6	43457177	TJAP1	NA	168		cg08549216	chr16	31142523	KAT8	NA	207		cg07499032	chr7	102066852	LOC100630923	NA	233
cg19437852	chr19	56195465	EPN1	N_Shore	57		cg16107628	chr1	159894061	TAGLN2	N_Shore	206		cg15171154	chr3	30722557	TGFBR2	NA	168		cg09890400	chr1	26503858	NA	NA	207		cg24749672	chr12	51718108	NA	NA	233
cg27264181	chr2	220034947	NA	NA	57		cg17516247	chr1	174933574	NA	NA	205		cg01020484	chr14	74185294	ELMSAN1	N_Shore	167		cg10732871	chr19	1102675	NA	NA	206		cg03776194	chr16	88770966	RNF166	N_Shore	232
cg08314996	chr20	42984099	NA	NA	56		cg26530341	chr8	23083353	LOC389641	S_Shore	205		cg14171824	chr1	2006656	PRKCZ	S_Shore	167		cg10773780	chr1	17846756	NA	NA	206		cg08098128	chr2	220112465	STK16	S_Shore	232
cg26530045	chr1	23487055	LUZP1	NA	56		cg14333454	chr1	27189298	NA	NA	203		cg03018679	chr12	120241922	CIT	Island	166		cg19396666	chr10	125866280	NA	NA	206		cg14531564	chr1	1154853	SDF4	S_Shore	232
cg07572927	chr14	21155679	ANG	S_Shelf	55		cg08889930	chr3	127317798	MCM2	S_Shore	202		cg25561291	chr19	4396942	SH3GL1	N_Shelf	166		cg24375627	chr1	153509284	NA	NA	206		cg15341833	chr2	106776775	UXS1	NA	228
cg15289899	chr11	2397255	CD81-AS1	N_Shore	55		cg23457901	chr6	52402140	TRAM2	NA	201		cg11895696	chr7	105283982	ATXN7L1	NA	165		cg03292149	chr19	45279765	NA	NA	205		cg05693489	chr6	32813441	TAP1	S_Shore	227
cg17942750	chr9	140683527	EHMT1	Island	55		cg25072336	chr17	43306802	FMNL1	NA	201		cg18881778	chr12	120241287	CIT	N_Shore	165		cg17033166	chr12	52221959	FIGNL2	NA	205		cg10542975	chr11	67205096	PTPRCAP	S_Shore	226
cg21766722	chr20	42186621	NA	NA	55		cg08956463	chr6	41168911	TREML2	NA	199		cg00664454	chr16	57149847	CPNE2	NA	164		cg25327343	chr8	120221797	MAL2	S_Shore	205		cg04330884	chr10	126339578	FAM53B	NA	225
cg27143326	chr3	58227354	ABHD6	S_Shelf	55		cg10262032	chr19	49078119	NA	NA	199		cg22954906	chr13	103531058	NA	NA	164		cg01444574	chr2	128617328	NA	NA	204		cg05587400	chr10	5817943	GDI2	NA	225
cg07204724	chr17	77976625	TBC1D16	NA	54		cg22076160	chr1	235805690	GNG4	Island	199		cg08529481	chr1	36832173	STK40	NA	163		cg05214427	chr11	393938	NA	NA	204		cg22595391	chr17	80407031	C17orf62	N_Shore	224
cg17165158	chr1	2182612	SKI	NA	54		cg04755561	chr16	3029641	PKMYT1	N_Shore	195		cg16085649	chr15	86186011	AKAP13	NA	162		cg05799169	chr22	50721120	PLXNB2	Island	204		cg06787669	chr7	45018789	NA	NA	222
cg23895495	chr7	47539837	TNS3	NA	54		cg06912282	chr1	1563001	MIB2	N_Shore	195		cg06962787	chr17	15522897	CDRT1	NA	159		cg10841756	chr1	161059267	PVRL4	NA	204		cg08574423	chr19	12724912	ZNF791	S_Shelf	222
cg27598340	chr7	55145727	EGFR	NA	54		cg18297196	chr6	41168941	NA	NA	195		cg09627520	chr3	58410836	PXK	NA	159		cg13376120	chr2	208675738	NA	NA	204		cg07860918	chr16	90092755	GAS8	S_Shelf	221
cg06400745	chr6	30168896	TRIM26	NA	53		cg06579154	chr10	134752183	CFAP46	N_Shelf	194		cg26835683	chr1	160180434	PEA15	NA	159		cg00366413	chr12	7072696	NA	NA	203		cg03569637	chr12	47609357	PCED1B-AS1	NA	218
cg16856722	chr3	9920535	CIDEC	NA	53		cg12273284	chr10	12490844	CAMK1D	NA	194		cg18147605	chr12	6663049	IFFO1	N_Shore	158		cg11348165	chr1	27189270	NA	NA	203		cg06039074	chr16	89502388	ANKRD11	S_Shelf	218
cg01617211	chr16	90040387	NA	NA	52		cg14606858	chr7	98871769	MYH16	NA	194		cg03339668	chr12	120241957	CIT	Island	157		cg26758857	chr22	36649135	APOL1	NA	203		cg22513455	chr3	118955844	B4GALT4	N_Shelf	217
cg01765174	chr9	100880960	TRIM14	N_Shore	52		cg05504025	chr11	66799218	SYT12	NA	193		cg19503963	chr17	2085005	SMG6	NA	157		cg04794690	chr1	17768059	NA	NA	202		cg25954028	chr12	124941423	NCOR2	Island	217
cg04592811	chr17	16200581	PIGL	NA	52		cg08461840	chr19	2620967	GNG7	N_Shore	193		cg23234674	chr5	172447822	SNORA74B	NA	157		cg19034132	chr10	75692227	NA	NA	202		cg27125093	chr19	3179828	S1PR4	Island	216
cg05145233	chr16	89169858	ACSF3	S_Shore	52		cg27022558	chr11	64141041	NA	NA	193		cg18167466	chr1	6390473	ACOT7	NA	156		cg00249974	chr1	156254149	TMEM79	NA	201		cg08560387	chr10	82247853	TSPAN14	NA	214
cg10993460	chr12	7276482	RBP5	NA	52		cg07615493	chr19	4215043	ANKRD24	N_Shelf	191		cg11786776	chr17	76719943	CYTH1	NA	155		cg02076020	chr1	201979938	ELF3	NA	201		cg09374353	chr11	64620859	EHD1	N_Shore	212
cg18970338	chr2	219283823	NA	NA	52		cg13414270	chr2	45465395	LINC01121	NA	191		cg08473660	chr8	61777765	CHD7	NA	154		cg09243900	chr1	156030844	NA	NA	201		cg07800907	chr12	124950669	NCOR2	N_Shore	211
cg22989379	chr20	33462683	NA	NA	52		cg20388580	chr17	80345221	NA	NA	191		cg13387826	chr1	2005260	PRKCZ	Island	154		cg15489799	chr1	1098380	NA	NA	201		cg17006136	chr4	186559412	SORBS2	N_Shore	210
cg24734575	chr19	33360626	SLC7A9	NA	52		cg22758846	chr22	30869112	NA	NA	191		cg26889659	chr6	684090	EXOC2	NA	153		cg03496533	chr17	46035183	PRR15L	NA	200		cg12044599	chr11	67206308	CORO1B	S_Shelf	209
cg24782497	chr19	18385409	NA	NA	52		cg00690082	chr17	40438511	NA	NA	190		cg21609808	chr4	125404261	NA	NA	152		cg11115622	chr14	65169958	NA	NA	200		cg26363363	chr12	7060386	NA	NA	209
cg25367084	chr11	74870452	SLCO2B1	NA	52		cg05926314	chr7	157347105	PTPRN2	S_Shore	190		cg00470636	chr8	26440349	DPYSL2	S_Shelf	151		cg18486258	chr6	42110750	NA	NA	200		cg26836479	chr19	42706353	DEDD2	S_Shelf	209
cg10321723	chr1	145727762	PDZK1	NA	51		cg19377250	chr7	100463206	SLC12A9	N_Shore	190		cg23964724	chr18	46386453	CTIF	Island	151		cg22991506	chr14	50468241	C14orf182	N_Shore	200		cg11781335	chr10	30818581	NA	NA	208
cg13858803	chr9	33140269	B4GALT1	NA	51		cg23303108	chr8	23083578	LOC389641	S_Shore	190		cg10743291	chr6	155593746	CLDN20	NA	149		cg22048405	chr1	33226596	KIAA1522	NA	199		cg15220969	chr21	44819112	NA	NA	208
cg24300607	chr7	73699346	NA	NA	51		cg24965479	chr17	59216714	BCAS3	NA	190		cg17648080	chr17	2141841	SMG6	NA	148		cg01538165	chr8	71240128	NCOA2	NA	198		cg21465176	chr17	80358876	OGFOD3	N_Shelf	208
cg25322086	chr21	47575547	NA	NA	51		cg26874367	chr2	129381792	NA	NA	190		cg25431366	chr2	238887209	UBE2F	NA	148		cg03238090	chr2	8666220	NA	NA	198		cg07884764	chr11	64107517	NA	NA	207
cg27061836	chr19	49310606	BCAT2	N_Shelf	51		cg01719405	chr14	62401258	NA	NA	189		cg10628699	chr13	103531040	NA	NA	146		cg23953820	chr6	30851051	NA	NA	198		cg12078154	chr17	78851262	RPTOR	S_Shore	207
cg02762475	chr5	1106118	SLC12A7	N_Shelf	50		cg06780032	chr1	8272277	LOC102724539	S_Shore	189		cg27553890	chr12	109221424	SSH1	NA	146		cg01410801	chr16	57653669	NA	NA	197		cg26922780	chr16	88769443	RNF166	N_Shelf	207
cg05654197	chr17	77704772	NA	NA	50		cg27504369	chr22	39353550	APOBEC3A_B	NA	189		cg16694480	chr1	19732786	CAPZB	NA	145		cg01955533	chr6	36650733	CDKN1A	N_Shore	197		cg04517263	chr9	123689193	NA	NA	206
cg13510651	chr9	137227772	RXRA	N_Shore	50		cg25143652	chr20	62168670	PTK6	Island	188		cg23126152	chr12	109221407	SSH1	NA	143		cg07120889	chr1	150535935	ADAMTSL4-AS1	S_Shore	197		cg13555415	chr9	134454249	RAPGEF1	NA	206
cg15806880	chr11	624603	CDHR5	N_Shore	50		cg25772221	chr1	1079622	NA	NA	188		cg05390307	chr11	125366499	LOC403312	S_Shore	142		cg21368161	chr7	1596136	NA	NA	197		cg15722438	chr19	8552601	HNRNPM	S_Shore	206
cg18857467	chr1	32787489	HDAC1	NA	50		cg03494634	chr19	9238958	NA	NA	187		cg11027217	chr4	113300650	ALPK1	Island	142		cg23149072	chr14	100046494	CCDC85C	NA	197		cg26905258	chr13	77898407	MYCBP2	N_Shelf	206
cg25371267	chr2	9062790	MBOAT2	NA	50		cg06011086	chr8	61823275	NA	NA	187		cg25023596	chr12	118627943	TAOK3	NA	142		cg02196651	chr4	54457842	NA	NA	196		cg05596756	chr12	47610220	PCED1B-AS1	NA	205
cg02723964	chr16	593476	CAPN15	Island	49		cg09248694	chr11	5301844	NA	NA	187		cg00713400	chr7	22233206	RAPGEF5	NA	140		cg10704263	chr17	76732905	CYTH1	NA	196		cg04602992	chr17	62009628	CD79B	NA	204
cg04667640	chr16	72982116	ZFHX3	NA	49		cg14165142	chr20	3778655	CDC25B	S_Shore	187		cg10362475	chr11	70507825	SHANK2	N_Shore	140		cg14162417	chr1	226315857	NA	NA	196		cg06194738	chr6	32159607	GPSM3	N_Shelf	203
cg13560619	chr11	65621695	NA	NA	49		cg25625514	chr11	76535564	NA	NA	187		cg14522034	chr21	46706759	POFUT2	Island	140		cg09664492	chr2	95940111	NA	NA	195		cg15139596	chr19	36233380	NA	NA	203
cg16959747	chr12	7276714	RBP5	NA	49		cg14010720	chr20	62168878	NA	NA	186		cg14719959	chr8	61777711	CHD7	NA	140		cg23429042	chr3	32023402	ZNF860	S_Shore	195		cg02691035	chr16	89163800	ACSF3	N_Shelf	202
cg17463527	chr20	42187837	NA	NA	49		cg20014974	chr1	8271918	LOC102724539	N_Shore	185		cg03551062	chr16	88041289	BANP	S_Shore	139		cg24704593	chr7	20257178	NA	NA	195		cg17518965	chr19	3178955	S1PR4	Island	202
cg19777001	chr14	103150180	RCOR1	NA	49		cg03547062	chr11	393606	NA	NA	184		cg10374564	chr4	48656001	FRYL	NA	139		cg12161331	chr12	7073247	NA	NA	194		cg25384897	chr6	32813544	TAP1	S_Shore	202
cg00668685	chr12	56624552	SLC39A5	NA	48		cg24024661	chr19	1074425	HMHA1	N_Shore	184		cg16170708	chr1	6390830	ACOT7	NA	139		cg26539023	chr1	201369031	NA	NA	194		cg25922751	chr12	124950720	NCOR2	Island	202
cg08237401	chr1	94057789	LOC100129046	NA	48		cg01850245	chr6	27569094	NA	NA	183		cg25011252	chr8	61777859	CHD7	NA	138		cg03023152	chr8	102505556	GRHL2	Island	193		cg14999168	chr11	70211301	PPFIA1	NA	201
cg23266943	chr11	64660386	NA	NA	48		cg05848579	chr16	1308103	TPSD1	Island	183		cg05937737	chr3	170303540	SLC7A14	Island	137		cg02933228	chr11	64611087	CDC42BPG	N_Shore	192		cg12504877	chr20	35258570	SLA2	NA	199
cg23780635	chr8	1880114	ARHGEF10	NA	48		cg15658306	chr6	41168972	NA	NA	183		cg24634333	chr6	111887834	TRAF3IP2	NA	137		cg25748108	chr20	39968608	NA	NA	192		cg03032552	chr4	2788986	NA	NA	198
cg24154336	chr11	64659044	NA	NA	48		cg14676272	chr8	49836160	NA	NA	182		cg26784682	chr4	39064477	KLHL5	NA	136		cg10667970	chr1	11724057	NA	NA	191		cg00360761	chr2	43398079	NA	NA	197
cg00344372	chr4	3443625	NA	NA	47		cg09931909	chr6	74160206	MB21D1	N_Shore	181		cg01133779	chr3	16371295	RFTN1	NA	135		cg15622158	chr1	26504019	CNKSR1	NA	191		cg01735277	chr15	75077691	CSK	S_Shelf	197
cg01447702	chr2	65282029	NA	NA	47		cg13892570	chr1	159893182	TAGLN2	N_Shore	181		cg12903530	chr1	181097897	NA	NA	134		cg25192855	chr1	209979283	IRF6	N_Shore	191		cg05257202	chr13	99934873	UBAC2	NA	197
cg02838683	chr1	1063857	NA	NA	47		cg00008629	chr9	115093661	PTBP3	N_Shore	180		cg25356006	chr15	72472792	GRAMD2	N_Shelf	134		cg26328757	chr1	201979764	ELF3	NA	191		cg16302816	chr11	16834800	PLEKHA7	NA	196
cg09203199	chr16	66970577	CES2	S_Shore	47		cg12423493	chr11	64007813	NA	NA	180		cg20352178	chr15	69099262	ANP32A-IT1	NA	133		cg03052794	chr19	908894	R3HDM4	N_Shelf	190		cg13395086	chr11	65408445	SIPA1	Island	195
cg12910851	chr2	102615524	IL1R2	NA	47		cg27149973	chr17	74868725	MGAT5B	S_Shelf	180		cg07259165	chr6	113639635	NA	NA	132		cg10917153	chr15	42448786	PLA2G4F	NA	190		cg01722297	chr17	46190702	SNX11	NA	194
cg17557340	chr11	1326583	TOLLIP	N_Shelf	47		cg27164770	chr13	94891445	GPC6	NA	180		cg24406391	chr1	155938911	ARHGEF2	NA	132		cg09001777	chr19	5851504	LOC101928844	NA	189		cg20251225	chr1	1609551	SLC35E2B	S_Shore	194
cg21998869	chr2	233878150	NA	NA	47		cg04907244	chr7	22894795	NA	NA	179		cg06545367	chr7	110731527	LRRN3	NA	131		cg20546777	chr12	13025369	NA	NA	189		cg24718015	chr17	40489721	STAT3	NA	194
cg07054502	chr16	89405478	ANKRD11	N_Shelf	46		cg13930766	chr9	122577345	NA	NA	179		cg12593515	chr7	22233159	RAPGEF5	NA	130		cg26357344	chr12	53300293	NA	NA	189		cg02251850	chr17	78851503	RPTOR	S_Shore	193
cg08214142	chr12	56623826	SLC39A5	NA	46		cg04947339	chr14	106214343	NA	NA	178		cg22335074	chr11	70733258	SHANK2	NA	130		cg02975107	chr17	75276788	NA	NA	188		cg02851793	chr10	70849854	SRGN	NA	193
cg15451948	chr11	778638	NA	NA	46		cg14487665	chr9	140408634	PNPLA7	NA	178		cg11244672	chr19	19639970	YJEFN3	Island	129		cg03124636	chr6	30711426	IER3	Island	188		cg02874908	chr11	67205113	PTPRCAP	S_Shore	193
cg16210447	chr20	54987076	NA	NA	46		cg17474524	chr20	62168831	NA	NA	178		cg06234863	chr17	55739985	MSI2	NA	127		cg09972881	chr12	53298822	KRT8	S_Shore	188		cg03783907	chr6	26446387	BTN3A3	NA	193
cg18495710	chr19	59023537	NA	NA	46		cg23779604	chr7	2760784	NA	NA	178		cg12861170	chr19	19639553	NA	NA	127		cg22500132	chr1	155162752	NA	NA	188		cg17833746	chr17	40489785	STAT3	NA	193
cg00011239	chr2	20876220	NA	NA	45		cg18523886	chr20	39126551	NA	NA	177		cg13024807	chr6	53152718	ELOVL5	NA	127		cg02346342	chr8	74332435	STAU2-AS1	NA	187		cg21171858	chr5	131792825	C5orf56	NA	193
cg08847775	chr2	43422121	NA	NA	45		cg12560128	chr12	113416061	NA	NA	176		cg13151751	chr1	89993815	NA	NA	127		cg12690127	chr12	7055683	NA	NA	187		cg18512780	chr17	76117734	TMC6	NA	192
cg10580282	chr3	50340564	HYAL1	S_Shelf	45		cg20765408	chr13	25085669	PARP4	N_Shore	176		cg24726121	chr2	236539528	AGAP1	NA	127		cg16030177	chr1	209979111	IRF6	N_Shore	187		cg23851932	chr11	64627633	EHD1	NA	192
cg13042288	chr15	90349979	ANPEP	NA	45		cg22779651	chr4	164415027	NA	NA	176		cg01156295	chr5	138211184	CTNNA1	NA	126		cg16165903	chr3	32023351	ZNF860	Island	187		cg24102222	chr12	129280449	SLC15A4	Island	192
cg13153661	chr8	144417848	NA	NA	45		cg24939196	chr6	169588809	NA	NA	176		cg06084952	chr16	30959315	FBXL19	Island	126		cg18959988	chr12	7072891	MIR200C	NA	187		cg24107852	chr7	127960508	RBM28	NA	192
cg19419519	chr19	39303698	LGALS4	NA	45		cg06065019	chr2	177356276	NA	NA	175		cg10172584	chr19	19639581	NA	NA	126		cg24874425	chr1	17846708	NA	NA	187		cg26680502	chr20	37433765	NA	NA	192
cg20623503	chr17	78152219	NA	NA	45		cg10397389	chr4	100738011	DAPP1	NA	175		cg21249595	chr6	30848811	NA	NA	125		cg25483003	chr9	139948856	NA	NA	187		cg05614346	chr5	176858608	GRK6	N_Shelf	191
cg00747160	chr16	57286437	ARL2BP	NA	44		cg19730972	chr14	102176671	NA	NA	175		cg15951188	chr17	7832680	KCNAB3	Island	123		cg01487910	chr6	35453938	TEAD3	Island	186		cg08854008	chr1	9714397	PIK3CD-AS1	S_Shore	191
cg04420917	chr19	39303993	NA	NA	44		cg13292703	chr20	61371808	NTSR1	NA	174		cg00417823	chr16	56330268	GNAO1	NA	122		cg05486094	chr2	85804476	NA	NA	186		cg13639901	chr7	155556590	RBM33	NA	190
cg05652551	chr3	142383107	PLS1	NA	44		cg16356737	chr6	25729805	NA	NA	174		cg06614044	chr18	42324631	SETBP1	Island	121		cg06802985	chr5	179341359	NA	NA	186		cg16408081	chr11	67205869	CORO1B	S_Shelf	190
cg09349409	chr11	64658765	NA	NA	44		cg18388547	chr1	35513161	NA	NA	174		cg25075776	chr6	30848828	NA	NA	121		cg17696750	chr3	197026282	DLG1-AS1	S_Shore	185		cg23612220	chr1	151129298	TNFAIP8L2	NA	189
cg23792485	chr20	42984453	NA	NA	44		cg06762332	chr17	59573001	NA	NA	173		cg00594099	chr1	27893886	AHDC1	N_Shore	120		cg21950166	chr1	27189349	NA	NA	185		cg11600161	chr11	67171585	TBC1D10C	S_Shelf	188
cg24974611	chr1	177939225	NA	NA	44		cg22229039	chr1	7842159	NA	NA	173		cg04948014	chr12	120241494	CIT	N_Shore	120		cg27590407	chr3	32023452	ZNF860	S_Shore	185		cg11888747	chr3	9821816	TADA3	NA	187
cg25282976	chr17	79005047	BAIAP2-AS1	N_Shore	44		cg26450106	chr20	24929607	NA	NA	173		cg12658495	chr1	9448660	NA	NA	120		cg10047572	chr6	30711399	IER3	Island	184		cg13026795	chr3	16379963	RFTN1	NA	187
cg25477769	chr12	121416566	HNF1A	Island	44		cg26477856	chr12	56324915	NA	NA	173		cg13999143	chr4	6728799	NA	NA	120		cg09587957	chr15	40399101	NA	NA	183		cg13912307	chr11	47416535	NA	NA	187
cg26122286	chr13	101196636	NA	NA	44		cg21614638	chr4	100737821	NA	NA	171		cg15841310	chr17	46199907	SNX11	NA	120		cg15834395	chr10	134261413	C10orf91	NA	183		cg19797087	chr3	183273442	KLHL6	NA	187
cg26900875	chr4	3443608	NA	NA	44		cg00543474	chr10	134260981	C10orf91	NA	170		cg22588546	chr17	8382941	MYH10	S_Shelf	120		cg17330303	chr1	27189648	SFN	N_Shore	183		cg24504194	chr6	31527920	NA	NA	187
cg04319611	chr3	171784422	FNDC3B	NA	43		cg01732469	chr7	72788024	NA	NA	170		cg04290835	chr17	5350284	DHX33	S_Shelf	119		cg18011064	chr11	394289	PKP3	Island	183		cg00903584	chr1	202128682	PTPN7	NA	186
cg09326702	chr11	64323448	SLC22A11	NA	43		cg25414370	chr22	50483351	NA	NA	170		cg06607764	chr17	76719635	CYTH1	NA	119		cg00143527	chr15	81292171	NA	NA	182		cg12927730	chr2	97260774	KANSL3	NA	186
cg09658645	chr17	77704767	NA	NA	43		cg25632577	chr8	128048403	NA	NA	170		cg19612770	chr19	4475216	HDGFRP2	S_Shelf	119		cg01888395	chr9	132145105	NA	NA	182		cg21311067	chr19	4916983	UHRF1	S_Shore	185
cg14258285	chr1	42619087	NA	NA	43		cg26269286	chr14	103848982	NA	NA	170		cg26530713	chr1	153928406	CRTC2	N_Shelf	119		cg19901403	chr8	74332522	STAU2-AS1	NA	182		cg23326607	chr11	330945	NA	NA	185
cg14655590	chr9	95993065	WNK2	NA	43		cg05416223	chr11	117947997	TMPRSS4-AS1	NA	169		cg05154546	chr4	3373555	RGS12	N_Shore	118		cg21513437	chr17	39678107	NA	NA	182		cg27040700	chr8	91017761	DECR1	S_Shelf	185
cg20541039	chr7	29606985	NA	NA	43		cg09966309	chr6	166954739	RPS6KA2	NA	169		cg22659049	chr4	41646672	LIMCH1	S_Shore	118		cg25241038	chr2	95940475	PROM2	NA	182		cg00035969	chr1	112159097	NA	NA	184
cg23676369	chr20	54987020	NA	NA	43		cg00588297	chr2	74753691	NA	NA	168		cg03351003	chr16	75272306	BCAR1	S_Shelf	117		cg27496339	chr7	43803803	BLVRA	NA	182		cg03263730	chr1	7841722	NA	NA	184
cg00821310	chr1	6420733	ACOT7	NA	42		cg16476991	chr13	114831404	RASA3	NA	168		cg15007228	chr1	2210335	SKI	N_Shore	117		cg05405914	chr16	8972233	NA	NA	181		cg20694619	chr1	209929496	TRAF3IP3	NA	184
cg04958236	chr6	74276973	NA	NA	42		cg22502856	chr1	209825678	LAMB3	NA	168		cg19480263	chr7	5743854	RNF216	NA	117		cg14481208	chr2	74669375	NA	NA	181		cg15159247	chr19	2082122	MOB3A	S_Shelf	183
cg12402318	chr15	52135487	TMOD3	NA	42		cg00590817	chr1	8272081	LOC102724539	Island	167		cg16604035	chr1	27863299	AHDC1	NA	114		cg16986578	chr1	201979567	NA	NA	181		cg03609398	chr8	145913076	NA	NA	182
cg12745325	chr12	56623942	SLC39A5	NA	42		cg08123444	chr2	9833101	NA	NA	167		cg02547426	chr4	3371236	RGS12	N_Shelf	113		cg17960629	chr2	36877454	NA	NA	181		cg06958535	chr1	203734478	LAX1	NA	181
cg19978416	chr7	73699563	NA	NA	42		cg09981407	chr17	2699505	NA	NA	167		cg18455390	chr17	76719591	CYTH1	NA	113		cg01298304	chr1	27151310	NA	NA	180		cg08284993	chr16	89382370	ANKRD11	NA	181
cg21173150	chr12	53321588	NA	NA	42		cg21578541	chr3	52260090	TLR9	NA	167		cg24701097	chr6	30159594	TRIM26	NA	113		cg06634552	chr6	13873667	NA	NA	180		cg19663795	chr16	30393854	SEPT1	S_Shelf	181
cg22656048	chr10	696356	DIP2C	NA	42		cg21880476	chr6	885298	NA	NA	167		cg27550918	chr10	75410777	SYNPO2L	S_Shelf	113		cg08469255	chr6	30851069	NA	NA	180		cg23147227	chr12	7060187	NA	NA	181
cg26955579	chr4	3443683	HGFAC	NA	42		cg01359822	chr21	40176597	NA	NA	166		cg09471204	chr22	42347991	NA	NA	112		cg14085715	chr7	20257162	NA	NA	180		cg01903374	chr1	151129844	TNFAIP8L2	NA	180
cg02615833	chr5	175976342	CDHR2	NA	41		cg19005210	chr6	41168960	NA	NA	166		cg13525639	chr7	98634498	SMURF1	S_Shore	111		cg23539753	chr2	231280698	NA	NA	180		cg02385661	chr19	13215729	TRMT1	S_Shore	180
cg08393516	chr4	987108	IDUA	S_Shore	41		cg23149881	chr2	113594654	NA	NA	166		cg17158762	chr1	204518670	MDM4	NA	111		cg25850629	chr1	33210830	KIAA1522	S_Shelf	180		cg02026204	chr22	30663007	NA	NA	179
cg09563102	chr2	47889	NA	NA	41		cg24158259	chr11	58984544	NA	NA	166		cg08494871	chr16	19862888	IQCK	NA	110		cg26369418	chr5	131409352	NA	NA	180		cg18621299	chr14	100531591	NA	NA	178
cg09858224	chr16	72981996	ZFHX3	NA	41		cg00169897	chr16	89098782	NA	NA	165		cg25117523	chr17	76719640	CYTH1	NA	110		cg00300879	chr1	26503847	NA	NA	179		cg05323251	chr19	10449942	ICAM3	S_Shelf	177
cg18748374	chr17	27482619	MYO18A	NA	41		cg06080300	chr1	1563096	MIB2	N_Shore	165		cg10546065	chr22	45125666	PRR5-ARHGAP8	Island	108		cg06345789	chr17	43325791	NA	NA	179		cg05927789	chr2	47171414	TTC7A	S_Shelf	177
cg20823137	chr7	56097042	PSPH	NA	41		cg13577361	chr5	141137028	NA	NA	165		cg22719241	chr19	36524058	LOC101927572	S_Shore	108		cg16387850	chr1	46982889	NA	NA	179		cg26427090	chr22	18217141	BID	NA	177
cg21559386	chr20	43029652	NA	NA	41		cg20991420	chr2	173061715	NA	NA	165		cg27566403	chr17	76719612	CYTH1	NA	108		cg20208398	chr7	43804002	BLVRA	NA	179		cg04610450	chr19	18280601	PIK3R2	S_Shore	176
cg22694931	chr6	168702788	NA	NA	41		cg03266686	chr2	47716097	NA	NA	164		cg06755448	chr16	89791093	ZNF276	S_Shelf	107		cg21281463	chr19	38423760	SIPA1L3	NA	179		cg14088196	chr11	70211408	PPFIA1	NA	176
cg02978297	chr1	94057587	LOC100129046	NA	40		cg05611719	chr17	73902048	NA	NA	164		cg26827653	chr11	125366540	LOC403312	S_Shore	107		cg02624246	chr12	7073264	MIR141	NA	178		cg16227748	chr2	232186992	ARMC9	NA	176
cg06394229	chr19	39303775	NA	NA	40		cg07814567	chr4	100736658	NA	NA	164		cg00147286	chr16	70713933	MTSS1L	Island	106		cg02632314	chr13	41593416	ELF1	NA	178		cg20784950	chr8	145002522	PLEC	N_Shore	176
cg06518271	chr4	100140325	ADH6	NA	40		cg08549497	chr16	79081390	WWOX	NA	164		cg07229767	chr4	3372206	RGS12	N_Shelf	106		cg05656364	chr2	85804732	VAMP8	NA	178		cg26017930	chr1	2232166	SKI	N_Shore	176
cg08021393	chr14	103653580	LINC00605	N_Shore	40		cg24278165	chr8	23083551	LOC389641	S_Shore	164		cg13166748	chr15	28437159	HERC2	NA	106		cg06250720	chr10	5593949	NA	NA	178		cg26691434	chr16	29675160	SPN	N_Shore	176
cg12753366	chr10	696321	DIP2C	NA	40		cg25392995	chr22	50625926	TRABD	S_Shore	164		cg22603555	chr10	105375201	SH3PXD2A	NA	106		cg08694699	chr16	68270282	NA	NA	178		cg04314978	chr11	36509910	TRAF6	NA	175
cg02573551	chr3	184299439	EPHB3	N_Shore	39		cg00446472	chr16	89042082	CBFA2T3	NA	163		cg00711291	chr17	71345538	SDK2	NA	105		cg13466284	chr1	27189679	SFN	N_Shore	178		cg11252953	chr17	80358829	OGFOD3	N_Shelf	174
cg08196512	chr22	38506737	NA	NA	39		cg05988358	chr10	74082489	NA	NA	163		cg10161111	chr7	6200140	USP42	S_Shore	105		cg14304515	chr20	822499	NA	NA	178		cg20468939	chr19	14550855	PKN1	N_Shore	174
cg08432452	chr11	64658936	NA	NA	39		cg14924160	chr13	41496235	NA	NA	163		cg18115721	chr11	73567838	MRPL48	NA	105		cg19515035	chr2	74669516	NA	NA	178		cg26769927	chr16	29674972	SPN	N_Shore	174
cg08890883	chr19	6752577	SH2D3A	Island	39		cg16439324	chr2	242927580	LINC01237	Island	163		cg20609715	chr1	8658581	RERE	NA	104		cg23973429	chr8	102504746	GRHL2	Island	178		cg11803771	chr11	65408566	SIPA1	Island	173
cg10025838	chr1	48688525	SLC5A9	NA	39		cg12769118	chr1	247712377	GCSAML	NA	162		cg02733994	chr8	141600191	AGO2	NA	103		cg26090072	chr2	74669387	NA	NA	178		cg09866569	chr16	2737340	KCTD5	NA	172
cg13066703	chr1	211526705	TRAF5	NA	39		cg19994779	chr14	105482622	CDCA4	N_Shelf	162		cg10091053	chr16	89603535	SPG7	N_Shore	103		cg26253134	chr2	70751721	TGFA	NA	177		cg03388043	chr17	80084554	CCDC57	N_Shore	171
cg15129144	chr2	46527958	EPAS1	S_Shore	39		cg02434314	chr17	26577760	NA	NA	161		cg16175703	chr2	173106129	NA	NA	103		cg01952226	chr8	102507382	GRHL2	S_Shore	176		cg19459094	chr5	176856845	GRK6	S_Shelf	171
cg21843586	chr11	2397201	CD81-AS1	N_Shore	39		cg26306437	chr20	24930041	CST7	NA	161		cg05812266	chr6	29595194	GABBR1	N_Shore	102		cg08106792	chr1	153509323	NA	NA	176		cg03087897	chr19	14550846	PKN1	N_Shore	170
cg23625458	chr1	19600141	NA	NA	39		cg06051311	chr6	30131001	TRIM15	NA	160		cg06405341	chr17	63535223	AXIN2	S_Shore	102		cg10702818	chr3	32023473	ZNF860	S_Shore	176		cg03297901	chr17	76117767	TMC6	NA	170
cg25719378	chr4	1235292	CTBP1	S_Shore	39		cg24788090	chr8	74332815	STAU2-AS1	NA	160		cg15031579	chr22	42347906	NA	NA	102		cg17833037	chr12	123259751	CCDC62	NA	176		cg25116200	chr5	156698854	CYFIP2	NA	170
cg00651016	chr16	552754	RAB11FIP3	NA	38		cg03807919	chr11	67757297	NA	NA	159		cg16269755	chr1	151586058	SNX27	S_Shore	102		cg27346988	chr17	73719693	ITGB4	S_Shore	176		cg08776660	chr16	1670473	CRAMP1L	NA	167
cg03594790	chr5	125706443	NA	NA	38		cg05865746	chr17	2699553	NA	NA	159		cg25680629	chr3	33188872	CRTAP	NA	102		cg00550797	chr16	57653904	NA	NA	175		cg16911583	chr19	36233447	U2AF1L4	S_Shore	167
cg04581004	chr12	7281333	RBP5	NA	38		cg07126115	chr12	133028089	NA	NA	159		cg01558645	chr4	71587904	RUFY3	NA	101		cg01808739	chr1	93912802	NA	NA	175		cg09735908	chr16	88770558	RNF166	N_Shore	166
cg05450701	chr11	46740703	NA	NA	38		cg13897914	chr15	41695294	NA	NA	159		cg16766632	chr12	57530100	LRP1	NA	101		cg02704949	chr19	35607180	FXYD3	NA	175		cg19693177	chr12	7060569	PTPN6	NA	166
cg08603125	chr6	35890197	NA	NA	38		cg15210851	chr3	150237138	NA	NA	159		cg03442712	chr15	86292964	NA	NA	100		cg08896030	chr17	73636250	SMIM5	NA	174		cg24169315	chr2	242048359	PASK	NA	165
cg09489757	chr6	41006345	UNC5CL	NA	38		cg20288565	chr1	235805403	GNG4	Island	159		cg10078009	chr7	4746964	FOXK1	NA	100		cg11469587	chr17	74639849	ST6GALNAC1	NA	174		cg09037630	chr6	31528239	NA	NA	164
cg09769113	chr6	30131719	TRIM15	NA	38		cg21157094	chr17	25958282	LGALS9	NA	159		cg14427009	chr13	58207058	PCDH17	Island	100		cg11493223	chr17	76128522	TMC8	S_Shore	174		cg19233405	chr1	154988721	ZBTB7B	N_Shore	164
cg10099209	chr4	100140474	LOC100507053	NA	38		cg25750901	chr22	30869272	NA	NA	159		cg07911361	chr22	45126040	PRR5-ARHGAP8	S_Shore	99		cg10096378	chr22	40391617	FAM83F	S_Shore	173		cg08352774	chr6	158985825	TMEM181	S_Shelf	163
cg14596589	chr5	1107148	SLC12A7	N_Shore	38		cg13067635	chr1	5526684	NA	NA	158		cg01032851	chr16	68994912	TANGO6	NA	98		cg11578532	chr1	161008127	TSTD1	N_Shore	173		cg11606444	chr11	121353563	SORL1	NA	163
cg23271530	chr13	101169883	PCCA	NA	38		cg14285050	chr1	40778294	COL9A2	N_Shelf	158		cg17699214	chr4	40890013	APBB2	NA	98		cg20544808	chr1	1099051	NA	NA	173		cg12655137	chr1	1609388	SLC35E2B	S_Shore	163
cg24258886	chr11	119239105	USP2	S_Shelf	38		cg18553223	chr17	2699371	NA	NA	158		cg20778600	chr4	152090378	SH3D19	NA	98		cg22531371	chr1	155162756	NA	NA	173		cg13500819	chr5	138725400	MZB1	N_Shelf	163
cg24954977	chr15	85544382	PDE8A	NA	38		cg10071493	chr16	1179514	NA	NA	157		cg21610839	chr3	23861312	UBE2E1	NA	98		cg00221668	chr11	394072	NA	NA	172		cg25693349	chr6	32808596	PSMB8	S_Shore	163
cg01540102	chr16	57506038	DOK4	NA	37		cg20051772	chr12	56325015	DGKA	N_Shore	157		cg14369455	chr4	113300768	ALPK1	Island	97		cg10780517	chr2	239198818	NA	NA	172		cg01151584	chr11	64627528	EHD1	NA	162
cg04420889	chr20	42187103	NA	NA	37		cg23279503	chr8	35649016	UNC5D	NA	157		cg15839431	chr19	19639596	NA	NA	97		cg21812277	chr13	25085776	PARP4	N_Shore	172		cg23229016	chr1	26872525	RPS6KA1	NA	162
cg05585149	chr10	695844	DIP2C	NA	37		cg23752828	chr12	57941309	NA	NA	157		cg05269632	chr3	52329338	NA	NA	96		cg16630572	chr16	57653917	GPR56	NA	171		cg25256924	chr11	67205739	CORO1B	S_Shelf	162
cg07111719	chr11	2397614	CD81-AS1	N_Shore	37		cg06712013	chr12	49759545	NA	NA	156		cg22782873	chr19	19639568	NA	NA	96		cg19445690	chr2	74210890	NA	NA	171		cg19555708	chr6	32159604	GPSM3	N_Shelf	161
cg10092251	chr13	101196790	NA	NA	37		cg08944961	chr12	111537195	CUX2	NA	156		cg03895496	chr7	92398176	CDK6	NA	95		cg05280206	chr11	1575607	DUSP8	N_Shelf	170		cg10836110	chr5	132161127	SHROOM1	Island	160
cg12528056	chr11	60619955	PTGDR2	Island	37		cg11804789	chr20	24929716	NA	NA	156		cg03891346	chr11	121970725	MIR100HG	NA	94		cg09419102	chr11	65550444	NA	NA	170		cg15046675	chr19	49838777	CD37	N_Shelf	160
cg13219080	chr1	942161	NA	NA	37		cg12488585	chr12	132434050	NA	NA	156		cg05598919	chr7	45128053	NACAD	Island	94		cg21304163	chr19	35607221	FXYD3	NA	170		cg26876664	chr2	240302637	HDAC4	NA	160
cg18322822	chr5	1119648	NA	NA	37		cg12801030	chr1	203297311	NA	NA	156		cg07131274	chr2	3270259	TSSC1	NA	94		cg25947945	chr1	201368946	NA	NA	170		cg18128887	chr1	24861708	RCAN3	Island	159
cg20155035	chr1	235091106	NA	NA	37		cg17056676	chr10	116301354	ABLIM1	NA	156		cg07766263	chr3	170303045	SLC7A14	Island	94		cg00999988	chr2	166649910	GALNT3	Island	169		cg19021985	chr8	22398190	PPP3CC	NA	159
cg00948664	chr3	48935316	SLC25A20	N_Shore	36		cg20938170	chr11	75428910	NA	NA	156		cg19403534	chr10	120355419	NA	NA	94		cg01517968	chr12	52348879	ACVR1B	S_Shelf	169		cg22994830	chr7	623846	PRKAR1B	NA	159
cg01054402	chr2	85551850	TGOLN2	N_Shelf	36		cg01425762	chr16	81666633	CMIP	NA	155		cg10557552	chr14	102681613	NA	NA	93		cg03419475	chr10	116279186	ABLIM1	NA	169		cg25666403	chr22	30662994	NA	NA	159
cg02078292	chr11	2397655	CD81-AS1	N_Shore	36		cg05368730	chr12	132657879	NA	NA	155		cg13016916	chr7	137660322	CREB3L2	NA	93		cg11278727	chr17	39949564	NA	NA	169		cg02685484	chr11	67203360	PTPRCAP	Island	158
cg04438688	chr1	147403451	GPR89B	S_Shelf	36		cg18721397	chr5	32584912	NA	NA	155		cg20624923	chr10	120355427	NA	NA	93		cg13234062	chr11	65668299	NA	NA	169		cg08075204	chr12	51718112	NA	NA	158
cg05002336	chr11	2397562	CD81-AS1	N_Shore	36		cg18773937	chr2	113594611	NA	NA	155		cg03315649	chr19	5093541	KDM4B	Island	92		cg20218614	chr8	124194935	FAM83A	NA	169		cg10104480	chr16	72955250	ZFHX3	NA	158
cg05578673	chr1	90307339	LRRC8D	N_Shore	36		cg06042156	chr7	55661735	NA	NA	154		cg04210566	chr3	52010381	ABHD14A	S_Shore	92		cg21766592	chr19	47288066	SLC1A5	N_Shelf	169		cg24459792	chr1	31230846	NA	NA	158
cg05926640	chr1	235091187	NA	NA	36		cg13884879	chr2	9540759	ASAP2	NA	154		cg06783429	chr7	127673038	SND1	S_Shore	92		cg04042828	chr4	152328900	NA	NA	168		cg06119477	chr20	418893	TBC1D20	NA	157
cg10093739	chr17	45917418	SCRN2	N_Shore	36		cg14506696	chr4	100737830	NA	NA	154		cg07725389	chr6	33174613	NA	NA	92		cg10921702	chr6	30716324	NA	NA	168		cg16516405	chr1	225655154	NA	NA	157
cg11343177	chr7	77321828	APTR	N_Shelf	36		cg17518550	chr1	247712383	GCSAML	NA	154		cg19439043	chr17	37719913	NA	NA	92		cg12142865	chr12	112211993	ALDH2	NA	168		cg03427058	chr1	1565025	MIB2	Island	156
cg12845432	chr11	2397773	CD81-AS1	N_Shore	36		cg20987283	chr8	135863314	LOC101927845	NA	154		cg06383163	chr8	139509073	NA	NA	91		cg13714749	chr22	40391489	FAM83F	Island	168		cg15698795	chr11	67177103	TBC1D10C	Island	156
cg14121234	chr10	696332	DIP2C	NA	36		cg21578195	chr20	62168727	NA	NA	154		cg06703803	chr12	110811045	ANAPC7	NA	91		cg19580810	chr1	156031182	RAB25	NA	168		cg21455600	chr7	66096806	KCTD7	S_Shelf	156
cg15976404	chr1	42619118	GUCA2B	NA	36		cg07906724	chr8	42623946	NA	NA	153		cg11452043	chr2	131814000	FAM168B	NA	91		cg20869844	chr7	140103726	NA	NA	168		cg01681367	chr16	29676071	SPN	Island	155
cg17384323	chr4	169242366	NA	NA	36		cg16031528	chr8	102449857	NA	NA	153		cg17110920	chr1	27893925	AHDC1	N_Shore	91		cg21157873	chr1	151486487	CGN	S_Shelf	168		cg01797036	chr12	124950938	NCOR2	Island	155
cg19480965	chr6	3789433	NA	NA	36		cg16796959	chr8	145061291	NA	NA	153		cg08900426	chr11	75132468	NA	NA	90		cg23193870	chr12	7055657	NA	NA	168		cg01850135	chr16	4516078	NMRAL1	NA	155
cg00218893	chr17	73073239	NA	NA	35		cg18787437	chr1	16499673	NA	NA	153		cg01817009	chr16	67978182	SLC12A4	NA	89		cg01440489	chr13	41593385	ELF1	NA	167		cg14430943	chr7	155556652	RBM33	NA	154
cg01219924	chr17	79004947	BAIAP2-AS1	N_Shore	35		cg26161816	chr19	7414043	NA	NA	153		cg03673694	chr7	37025706	ELMO1	NA	89		cg14435109	chr2	223288714	NA	NA	167		cg14519350	chr22	30661949	OSM	NA	154
cg01394199	chr12	121416547	NA	NA	35		cg17206393	chr20	33681223	NA	NA	152		cg10018167	chr14	64663683	SYNE2	NA	89		cg00230924	chr12	52542742	NA	NA	166		cg27482619	chr10	30818479	NA	NA	154
cg02289040	chr1	177939546	NA	NA	35		cg18132363	chr6	166260572	NA	NA	152		cg23079727	chr3	11598978	VGLL4	NA	89		cg04989070	chr1	151962816	S100A10	N_Shelf	166		cg02756056	chr6	32813582	TAP1	S_Shore	153
cg02711212	chr15	69854024	NA	NA	35		cg18376773	chr20	44878374	CDH22	N_Shore	152		cg08763673	chr5	122152740	SNX2	NA	88		cg05989861	chr2	95940031	NA	NA	166		cg17936488	chr9	134151519	FAM78A	N_Shore	153
cg04337594	chr11	952928	AP2A2	NA	35		cg18773597	chr6	119854913	NA	NA	152		cg09719124	chr3	8570902	LMCD1	NA	88		cg24161057	chr1	161008811	NA	NA	166		cg20783697	chr17	56407147	NA	NA	153
cg05684195	chr3	9920572	CIDEC	NA	35		cg24890964	chr20	36153642	BLCAP	N_Shelf	152		cg01540911	chr7	129283500	NRF1	NA	87		cg26081413	chr12	6421768	PLEKHG6	S_Shore	166		cg24545967	chr9	130540941	NA	NA	153
cg06038472	chr3	128836382	RAB43	N_Shelf	35		cg26712743	chr10	100164594	PYROXD2	NA	152		cg03894892	chr7	153445197	NA	NA	87		cg06350432	chr7	73245752	CLDN4	Island	165		cg00015530	chr8	145052950	PARP10	S_Shore	152
cg07109745	chr11	3901552	STIM1	NA	35		cg02202933	chr14	105101693	NA	NA	151		cg08538258	chr21	46706820	POFUT2	Island	87		cg13290149	chr20	61002739	NA	NA	165		cg11824827	chr16	31075547	ZNF668	Island	152
cg07157757	chr11	655445	DEAF1	NA	35		cg06151718	chr2	74753334	DQX1	N_Shelf	151		cg13143389	chr11	8680333	TRIM66	NA	87		cg14546466	chr2	11796974	NA	NA	165		cg21188037	chr7	45018658	MYO1G	NA	152
cg07838483	chr19	30202712	C19orf12	N_Shelf	35		cg15787146	chr17	70107185	NA	NA	151		cg15076368	chr3	39224943	XIRP1	S_Shelf	87		cg19788754	chr17	80847662	TBCD	NA	165		cg09684160	chr1	17054957	NA	NA	150
cg10219223	chr1	6420713	ACOT7	NA	35		cg17989763	chr10	86863762	NA	NA	150		cg23251798	chr1	84902639	NA	NA	87		cg20324165	chr12	53299145	NA	NA	165		cg18758585	chr1	235115601	NA	NA	150
cg14996810	chr12	121416501	NA	NA	35		cg24227481	chr7	73417185	NA	NA	150		cg05830220	chr16	87757033	KLHDC4	S_Shelf	85		cg20367961	chr1	41950237	EDN2	NA	165		cg20306863	chr1	3593812	TP73	NA	150
cg16753939	chr11	624457	CDHR5	N_Shore	35		cg08147181	chr14	103394355	AMN	N_Shore	149		cg11650460	chr12	120538792	RAB35	S_Shore	85		cg24539455	chr1	17846768	NA	NA	165		cg22210337	chr11	2322808	C11orf21	NA	149
cg21631086	chr5	138718914	SLC23A1	NA	35		cg09314495	chr7	90454617	CDK14	NA	149		cg12616114	chr6	143130570	HIVEP2	NA	85		cg00115288	chr11	705892	NA	NA	164		cg03636488	chr12	132551127	EP400	NA	148
cg25431916	chr19	2242181	SF3A2	NA	35		cg09852221	chr1	205912646	NA	NA	149		cg22620221	chr7	153584416	NA	NA	85		cg07994661	chr4	153856847	NA	NA	164		cg10402417	chr11	67171476	TBC1D10C	S_Shelf	148
cg27420224	chr20	43029777	NA	NA	35		cg13553455	chr10	105846002	NA	NA	149		cg22815766	chr11	134022784	NCAPD3	NA	85		cg12503394	chr7	1596118	NA	NA	164		cg10666916	chr6	33872206	NA	NA	148
cg05102670	chr11	2397323	CD81-AS1	N_Shore	34		cg14642259	chr11	47359017	MYBPC3	N_Shore	149		cg09427605	chr4	146740968	ZNF827	NA	84		cg16254946	chr1	54058616	GLIS1	NA	164		cg20888995	chr3	56822059	ARHGEF3	NA	148
cg06640637	chr20	42984324	NA	NA	34		cg14902267	chr22	23923610	NA	NA	149		cg15259233	chr6	170712708	FAM120B	NA	84		cg18128495	chr5	176728620	RAB24	N_Shore	164		cg04859102	chr6	31527893	NA	NA	147
cg07722360	chr20	17691454	BANF2	NA	34		cg16550264	chr12	115813214	NA	NA	149		cg19341309	chr12	124948140	NCOR2	N_Shelf	84		cg19533294	chr4	87857667	NA	NA	164		cg08735211	chr6	32920657	HLA-DMA	NA	147
cg12201544	chr6	169287287	NA	NA	34		cg19319037	chr1	117604726	TTF2	S_Shore	149		cg20546778	chr8	75263599	GDAP1	S_Shore	84		cg25433648	chr1	153588782	S100A14	NA	164		cg16609957	chr5	132161867	SHROOM1	S_Shore	147
cg13320558	chr6	43734839	NA	NA	34		cg23696214	chr7	141136170	TMEM178B	NA	149		cg24660635	chr15	28437148	HERC2	NA	84		cg08305799	chr8	30580804	GSR	N_Shelf	163		cg05751148	chr11	67204799	PTPRCAP	S_Shore	146
cg13667389	chr17	79004850	BAIAP2-AS1	N_Shore	34		cg01826354	chr17	81006497	B3GNTL1	N_Shelf	148		cg26334209	chr10	13726634	FRMD4A	NA	84		cg11366178	chr4	54457737	NA	NA	163		cg10673833	chr7	45018849	NA	NA	146
cg14603085	chr8	101485532	NA	NA	34		cg13278004	chr2	231191876	NA	NA	148		cg26424888	chr11	74037163	NA	NA	84		cg14212748	chr12	53343703	KRT18	S_Shore	163		cg17479131	chr7	149567078	ATP6V0E2-AS1	N_Shelf	146
cg16175725	chr12	121416796	HNF1A	Island	34		cg13656752	chr5	171538334	STK10	NA	148		cg27565899	chr1	110166664	AMPD2	S_Shelf	84		cg16037711	chr1	59280841	NA	NA	163		cg05697726	chr6	32812933	NA	NA	145
cg00729699	chr8	21918075	DMTN	S_Shelf	33		cg13936668	chr9	94954264	NA	NA	148		cg12355110	chr19	57617754	NA	NA	83		cg16287734	chr11	72939150	P2RY2	NA	163		cg11893955	chr8	28918821	NA	NA	145
cg01156249	chr16	4714794	MGRN1	NA	33		cg20170777	chr17	13972099	COX10-AS1	N_Shore	148		cg13750214	chr19	1302619	NA	NA	83		cg17344048	chr19	38756382	SPINT2	S_Shore	163		cg16749930	chr11	71709978	NA	NA	145
cg02280309	chr1	155270960	PKLR	NA	33		cg20303033	chr2	132043874	LOC440910	NA	148		cg14535245	chr2	47283713	TTC7A	NA	83		cg23067082	chr12	7073179	NA	NA	163		cg09383860	chr11	71709837	NA	NA	144
cg03290213	chr17	78152232	NA	NA	33		cg03597525	chr19	51920435	LOC100129083	NA	147		cg15029032	chr15	86294644	NA	NA	83		cg00522579	chr18	3067532	MYOM1	Island	162		cg14011327	chr4	99584961	NA	NA	144
cg05664039	chr6	30131755	TRIM15	NA	33		cg10861897	chr8	49835988	NA	NA	147		cg16079541	chr6	30848846	NA	NA	83		cg04001668	chr16	57654347	GPR56	NA	162		cg16471167	chr16	88079739	BANP	NA	144
cg07222243	chr3	9920615	CIDEC	NA	33		cg19808847	chr8	49836230	NA	NA	147		cg16751493	chr2	242101289	PPP1R7	NA	83		cg06290884	chr3	42581432	NA	NA	162		cg20781880	chr19	3179741	S1PR4	Island	144
cg09300089	chr16	89539230	ANKRD11	NA	33		cg20042662	chr8	143535580	NA	NA	147		cg26296894	chr3	20183665	KAT2B	NA	83		cg08719289	chr1	41328378	NA	NA	162		cg16890093	chr6	32813084	TAP1	S_Shore	143
cg09643186	chr14	65409452	GPX2	NA	33		cg03344767	chr1	10475318	PGD	NA	146		cg02014853	chr6	29595335	GABBR1	Island	82		cg10843343	chr12	53298027	KRT8	S_Shore	162		cg07786657	chr1	167487633	CD247	NA	142
cg11397957	chr5	132209201	NA	NA	33		cg03565081	chr14	23478970	C14orf93	N_Shore	146		cg02564259	chr16	67978429	SLC12A4	NA	82		cg14081744	chr11	12270286	MICAL2	NA	162		cg07946977	chr1	221886639	DUSP10	NA	142
cg12911952	chr11	2924523	SLC22A18	S_Shore	33		cg10862620	chr17	37749866	NA	NA	146		cg03721154	chr9	139345567	SEC16A	N_Shore	81		cg16143804	chr6	31706344	NA	NA	162		cg20449614	chr8	22438122	PDLIM2	S_Shore	142
cg16269196	chr4	141264721	SCOC-AS1	NA	33		cg23627948	chr7	2760692	NA	NA	146		cg06642647	chr6	30848807	NA	NA	81		cg16372051	chr6	31794302	NA	NA	162		cg25023095	chr10	99125814	RRP12	NA	142
cg17611262	chr20	42187750	NA	NA	33		cg27461254	chr20	39135472	NA	NA	146		cg07489048	chr14	29236898	FOXG1	Island	81		cg16941568	chr11	1575781	DUSP8	N_Shore	162		cg03891050	chr6	31765619	LSM2	S_Shore	141
cg18406924	chr17	78701257	RPTOR	S_Shore	33		cg12423733	chr6	29454623	MAS1L	NA	145		cg15058253	chr7	149744935	NA	NA	81		cg20468081	chr17	38657934	NA	NA	162		cg03979258	chr6	158400613	NA	NA	141
cg19620383	chr15	60860767	RORA	NA	33		cg15601361	chr6	11771493	ADTRP	NA	145		cg15612257	chr2	65085598	LOC101927438	N_Shore	81		cg14089474	chr19	45280184	NA	NA	161		cg06901890	chr9	132803508	FNBP1	N_Shore	141
cg19622138	chr13	101169858	PCCA	NA	33		cg16444607	chr2	173061858	NA	NA	145		cg15936366	chr4	113300446	ALPK1	N_Shore	81		cg19588399	chr1	27668445	NA	NA	161		cg14106719	chr9	80524371	GNAQ	NA	141
cg21616051	chr4	987303	IDUA	S_Shore	33		cg21151432	chr2	25142229	NA	NA	145		cg17478228	chr19	11591593	ELAVL3	Island	81		cg21076680	chr2	69135655	NA	NA	161		cg17309904	chr7	1960073	MAD1L1	NA	141
cg27079341	chr5	154033185	NA	NA	33		cg03653026	chr9	135115118	NTNG2	N_Shore	144		cg27456951	chr17	37351756	CACNB1	N_Shore	81		cg21119074	chr6	20211654	MBOAT1	N_Shore	161		cg18384097	chr1	202129566	PTPN7	NA	141
cg27261397	chr11	625833	NA	NA	33		cg09043518	chr17	80290106	SECTM1	N_Shore	144		cg06495961	chr7	153584582	NA	NA	80		cg23097961	chr19	49055412	NA	NA	161		cg02844611	chr3	183273894	NA	NA	140
cg01943692	chr1	26685715	NA	NA	32		cg10552523	chr11	313478	NA	NA	144		cg10659886	chr19	58629719	NA	NA	80		cg02983759	chr21	43098598	NA	NA	160		cg04583842	chr16	88103117	BANP	S_Shore	140
cg04749433	chr14	58862246	NA	NA	32		cg10794973	chr6	43692678	NA	NA	144		cg12548824	chr8	17554892	MTUS1	NA	80		cg07858113	chr6	30711561	IER3	Island	160		cg09331545	chr16	87736388	NA	NA	140
cg04799329	chr13	114881194	RASA3	S_Shore	32		cg11676189	chr2	69875470	NA	NA	144		cg16676292	chr11	46718049	ARHGAP1	N_Shelf	80		cg08765317	chr5	167719742	WWC1	S_Shore	160		cg16487097	chr14	75800941	NA	NA	140
cg07094785	chr11	62481055	HNRNPUL2-BSCL2	S_Shelf	32		cg13247117	chr1	41118770	RIMS3	N_Shore	144		cg03514843	chr2	27301195	NA	NA	79		cg09225373	chr6	52217264	NA	NA	160		cg02762115	chr11	640446	DRD4	Island	139
cg10330955	chr15	85150097	ZSCAN2	NA	32		cg13775050	chr11	104916075	NA	NA	144		cg09137301	chr7	150026998	LRRC61	NA	79		cg11204212	chr8	95651218	LOC100288748	Island	160		cg03218479	chr8	140945782	TRAPPC9	NA	139
cg12177087	chr19	45116903	NA	NA	32		cg14967066	chr11	314341	IFITM1	N_Shore	144		cg09767658	chr1	8433089	RERE	NA	79		cg12611448	chr3	185255217	LIPH	NA	160		cg16068833	chr1	26644515	CD52	NA	139
cg12888521	chr8	144346762	NA	NA	32		cg23257859	chr7	32772432	NA	NA	144		cg11842502	chr6	111862202	NA	NA	79		cg18096388	chr2	242800973	PDCD1	S_Shore	160		cg26847438	chr2	231191916	SP140L	NA	138
cg13197551	chr20	60709957	LSM14B	NA	32		cg23656161	chr22	17847424	CECR2	N_Shelf	144		cg17894755	chr10	104535794	NA	NA	79		cg19819320	chr15	78426467	NA	NA	160		cg01445100	chr16	88103339	BANP	S_Shore	137
cg13235059	chr3	149192304	NA	NA	32		cg26107033	chr1	209825672	LAMB3	NA	144		cg13407335	chr17	7832852	NA	NA	78		cg22118126	chr20	39969481	NA	NA	160		cg01448132	chr16	28996533	LAT	NA	137
cg23740758	chr6	11324433	NA	NA	32		cg00851394	chr19	40730425	CNTD2	Island	143		cg19561615	chr15	66584218	NA	NA	78		cg01312665	chr20	62111292	NA	NA	159		cg02061173	chr5	77805555	LHFPL2	N_Shore	137
cg24036039	chr1	3397125	ARHGEF16	S_Shore	32		cg04854189	chr1	1562771	MIB2	N_Shore	143		cg24471254	chr7	100253792	ACTL6B	Island	78		cg01629435	chr2	74153317	NA	NA	159		cg03228145	chr5	178204763	NA	NA	137
cg13660477	chr2	106388966	NCK2	NA	31		cg05105919	chr17	25958673	LGALS9	NA	143		cg26640901	chr10	104536035	WBP1L	NA	78		cg04328477	chr16	68270258	NA	NA	159		cg17100176	chr1	207096358	NA	NA	137
cg15944459	chr22	38507857	PLA2G6	NA	31		cg10641258	chr21	43484279	NA	NA	143		cg02429905	chr6	32119944	NA	NA	77		cg06575425	chr20	34195484	NA	NA	159		cg25574765	chr11	70211531	PPFIA1	NA	137
cg23834593	chr20	42983920	NA	NA	31		cg14654171	chr9	130151001	GARNL3	NA	143		cg07619697	chr3	129407365	TMCC1	NA	77		cg19889066	chr5	74330425	NA	NA	159		cg03319315	chr10	135202611	PAOX	N_Shore	135
cg25601829	chr15	67355497	NA	NA	31		cg23907852	chr17	43922244	NA	NA	143		cg19841369	chr14	64663928	SYNE2	NA	77		cg21199922	chr4	38622735	KLF3-AS1	NA	159		cg12436568	chr1	202130728	NA	NA	135
cg26143338	chr5	1572230	SDHAP3	S_Shore	31		cg24158844	chr1	1079561	NA	NA	143		cg25104397	chr10	104535920	WBP1L	NA	77		cg27180868	chr1	161008750	TSTD1	Island	159		cg14644204	chr12	123518833	PITPNM2	NA	135
cg27182529	chr16	528479	RAB11FIP3	N_Shelf	31		cg04276058	chr1	19254031	IFFO2	NA	142		cg01538731	chr16	87757018	KLHDC4	S_Shelf	76		cg13575139	chr3	58456976	NA	NA	158		cg18875357	chr14	105391263	PLD4	NA	135
cg01518459	chr19	30199590	C19orf12	NA	30		cg11370814	chr2	242927418	LINC01237	N_Shore	142		cg04827551	chr7	7268805	C1GALT1	NA	76		cg16711650	chr1	61039539	NA	NA	158		cg24891660	chr8	145003653	PLEC	Island	135
cg04006839	chr17	64225436	APOH	NA	30		cg24544047	chr7	101927904	NA	NA	142		cg21647257	chr19	36523945	LOC101927572	S_Shore	76		cg16899498	chr8	144513907	NA	NA	158		cg00242035	chr11	47416358	NA	NA	134
cg06444781	chr12	121416510	NA	NA	30		cg25649765	chr2	11672761	NA	NA	142		cg26444528	chr13	58207859	PCDH17	Island	76		cg22424903	chr6	35454434	TEAD3	Island	158		cg02914427	chr16	29674184	NA	NA	134
cg07407754	chr11	73720406	NA	NA	30		cg04951797	chr3	20226964	SGOL1	N_Shore	141		cg00931843	chr6	155442993	TIAM2	NA	75		cg23921031	chr11	111789452	HSPB2-C11orf52	NA	158		cg05979232	chr10	73496014	CDH23	NA	134
cg14691671	chr17	73642503	RECQL5	NA	30		cg06100973	chr19	852114	NA	NA	141		cg24688343	chr17	61229244	TANC2	NA	75		cg01877606	chr4	54457746	NA	NA	157		cg14188508	chr19	11685647	ACP5	N_Shelf	134
cg17450505	chr6	2515297	NA	NA	30		cg21253043	chr12	51783393	GALNT6	N_Shore	141		cg00741624	chr14	93897389	UNC79	Island	74		cg04947157	chr17	76128481	TMC6	S_Shore	157		cg14518276	chr9	123687270	TRAF1	N_Shelf	134
cg22512779	chr1	1064122	NA	NA	30		cg21320573	chr8	35101074	UNC5D	NA	141		cg03343063	chr1	16023706	PLEKHM2	NA	74		cg05898092	chr17	80022616	DUS1L	N_Shore	157		cg17653203	chr4	2933715	MFSD10	Island	134
cg23778358	chr6	30131749	TRIM15	NA	30		cg03440799	chr1	179334176	NA	NA	140		cg04359602	chr14	21494547	NA	NA	74		cg11049863	chr17	80832470	TBCD	S_Shelf	157		cg04706201	chr5	131773770	C5orf56	NA	133
cg25784359	chr6	30900299	NA	NA	30		cg06590173	chr19	16189360	TPM4	S_Shore	140		cg09115473	chr5	14440991	TRIO	NA	74		cg17998964	chr11	63655903	MARK2	NA	157		cg06667961	chr6	31527693	NA	NA	133
cg26854588	chr17	38440015	NA	NA	30		cg12467226	chr3	13694484	LINC00620	N_Shelf	140		cg18717967	chr8	8182747	SGK223	NA	74		cg18414381	chr11	34642885	EHF	NA	157		cg19918549	chr14	100531800	EVL	NA	133
cg00319334	chr11	2397523	CD81-AS1	N_Shore	29		cg13261536	chr8	144343915	ZFP41	NA	140		cg22727783	chr5	14441074	TRIO	NA	74		cg18818531	chr11	65668277	NA	NA	157		cg23362669	chr2	106776913	UXS1	NA	133
cg00376448	chr11	64659065	NA	NA	29		cg14996583	chr13	24478590	NA	NA	140		cg23418467	chr4	6729081	NA	NA	74		cg23674602	chr10	74023752	NA	NA	157		cg09606470	chr3	183273557	NA	NA	131
cg04482075	chr16	1991308	MSRB1	N_Shore	29		cg16228365	chr17	38738720	NA	NA	140		cg24811864	chr18	55019711	NA	NA	74		cg23696949	chr1	183155644	LAMC2	NA	157		cg18081760	chr1	114483597	HIPK1	NA	131
cg04962621	chr16	4714733	MGRN1	NA	29		cg19238325	chr3	51988425	NA	NA	140		cg24854681	chr7	99691314	MCM7	NA	74		cg00743788	chr22	50701157	NA	NA	156		cg08132573	chr1	235159410	NA	NA	130
cg06024295	chr10	101841416	CPN1	NA	29		cg21814178	chr12	51720755	NA	NA	140		cg26995083	chr6	43457511	TJAP1	NA	74		cg03600605	chr12	53298424	KRT8	S_Shore	156		cg21163717	chr8	21769903	DOK2	Island	130
cg10426084	chr17	1640472	WDR81	S_Shelf	29		cg26620356	chr5	175789238	NA	NA	140		cg02704103	chr3	72846991	SHQ1	NA	73		cg04779752	chr7	73245457	CLDN4	Island	156		cg22514722	chr3	127473755	MGLL	NA	130
cg12146829	chr5	1107855	SLC12A7	N_Shore	29		cg06495586	chr4	54424787	NA	NA	139		cg19393677	chr15	67841407	MAP2K5	NA	73		cg16557111	chr1	161059429	NA	NA	156		cg02919116	chr1	214152742	NA	NA	129
cg13485533	chr4	86850721	NA	NA	29		cg08976687	chr2	85515537	TCF7L1	NA	139		cg20202112	chr2	74601685	DCTN1	NA	73		cg16562724	chr16	68270631	NA	NA	156		cg08450017	chr3	45984838	FYCO1	NA	129
cg14398963	chr11	2397538	CD81-AS1	N_Shore	29		cg04244970	chr1	160708987	SLAMF7	NA	138		cg21581504	chr2	68545960	CNRIP1	N_Shore	73		cg16738646	chr1	43409193	SLC2A1	NA	156		cg26305504	chr19	947612	ARID3A	Island	129
cg14947634	chr10	101542587	ABCC2	NA	29		cg14508696	chr15	74199578	NA	NA	138		cg21648823	chr2	242668197	ING5	S_Shelf	73		cg05859264	chr6	36097692	NA	NA	155		cg03187301	chr12	49958768	MCRS1	N_Shelf	128
cg17043722	chr1	211688462	NA	NA	29		cg19090437	chr4	38080799	TBC1D1	NA	138		cg21775245	chr3	129407548	TMCC1	NA	73		cg05991442	chr17	73636184	SMIM5	NA	155		cg13924996	chr11	67053829	ADRBK1	S_Shore	128
cg18796704	chr6	132216033	ENPP1	NA	29		cg21557108	chr15	50410962	ATP8B4	NA	138		cg26050734	chr1	151689032	CELF3	NA	73		cg07897871	chr1	201979846	ELF3	NA	155		cg23130731	chr10	105978651	CFAP43	NA	128
cg23197945	chr10	101841303	CPN1	NA	29		cg03719032	chr19	19374710	NA	NA	137		cg01873977	chr8	125699897	MTSS1	NA	72		cg16419724	chr5	68711519	MARVELD2	Island	155		cg07137244	chr17	29636863	EVI2B	NA	127
cg26570844	chr7	101579003	CUX1	NA	29		cg13295878	chr17	19649293	ALDH3A1	S_Shore	137		cg15227982	chr10	104535854	NA	NA	72		cg00233633	chr7	29153560	CPVL	NA	154		cg07921503	chr7	2445843	CHST12	S_Shore	127
cg26819160	chr11	2397597	CD81-AS1	N_Shore	29		cg13497926	chr9	96057804	WNK2	S_Shelf	137		cg17596249	chr6	157493773	ARID1B	NA	72		cg02251243	chr2	74210857	NA	NA	154		cg07996532	chr1	21620812	LOC100506801	S_Shelf	127
cg27255115	chr17	38603555	IGFBP4	S_Shelf	29		cg20814718	chr8	35091430	NA	NA	137		cg19399165	chr2	27301252	NA	NA	72		cg04366815	chr10	101690668	DNMBP	NA	154		cg15955046	chr2	3643682	COLEC11	S_Shore	127
cg27316939	chr16	302852	ITFG3	NA	29		cg26467949	chr2	73441162	NA	NA	137		cg00651488	chr16	85236465	NA	NA	71		cg04872947	chr1	17846815	NA	NA	154		cg16721879	chr17	78849971	RPTOR	Island	127
cg00994717	chr10	102731539	NA	NA	28		cg01032675	chr19	3136430	GNA15	NA	136		cg02138198	chr12	57485116	NAB2	S_Shelf	71		cg05913474	chr8	144815204	FAM83H	Island	154		cg20136100	chr11	63974860	FERMT3	Island	127
cg02904554	chr6	3404079	SLC22A23	NA	28		cg06704631	chr4	2307998	ZFYVE28	S_Shore	136		cg09837977	chr7	110731201	LRRN3	NA	71		cg06660385	chr3	49944155	NA	NA	154		cg01174743	chr6	157932074	ZDHHC14	NA	126
cg04682699	chr3	50248845	SLC38A3	NA	28		cg15250073	chr6	16769480	NA	NA	136		cg18419175	chr7	6199980	USP42	S_Shore	71		cg12390011	chr7	140103671	NA	NA	154		cg15678817	chr11	64621386	EHD1	Island	126
cg08474467	chr16	593365	MIR3176	Island	28		cg26752663	chr2	25142016	ADCY3	N_Shore	136		cg23013977	chr19	36523056	CLIP3	N_Shore	71		cg23128495	chr12	106254483	NA	NA	154		cg18205668	chr7	45066895	CCM2	NA	126
cg09664216	chr2	240218482	HDAC4	NA	28		cg17560015	chr8	145013249	PLEC	N_Shelf	135		cg23247968	chr10	104535961	WBP1L	NA	71		cg00973309	chr15	75111129	LMAN1L	NA	153		cg18633990	chr7	152559216	NA	NA	126
cg09734011	chr5	175976214	NA	NA	28		cg18826274	chr17	76335184	NA	NA	135		cg02101355	chr11	121970694	MIR100HG	NA	70		cg02874145	chr7	73246406	CLDN4	S_Shore	153		cg23582982	chr11	47416109	NA	NA	126
cg15751948	chr11	74870268	SLCO2B1	NA	28		cg26413691	chr1	7119074	CAMTA1	N_Shelf	135		cg10132208	chr19	58545542	ZSCAN1	Island	70		cg03523630	chr6	157040896	NA	NA	153		cg03699843	chr16	50701064	SNX20	NA	125
cg18549946	chr14	58862146	NA	NA	28		cg01642550	chr16	89098327	NA	NA	134		cg11857142	chr7	127682579	SND1	NA	70		cg05147525	chr12	6717762	NA	NA	153		cg05387269	chr1	1306946	NA	NA	125
cg18681028	chr4	6755077	NA	NA	28		cg01670876	chr14	74891361	SYNDIG1L	N_Shore	134		cg13377102	chr17	7832764	NA	NA	70		cg15945235	chr10	90611604	ANKRD22	NA	153		cg10055231	chr1	6651358	KLHL21	N_Shelf	124
cg19062478	chr4	1235416	CTBP1	S_Shore	28		cg01874334	chr16	1172095	NA	NA	134		cg14529412	chr9	133349223	ASS1	NA	70		cg16688483	chr8	102506389	GRHL2	Island	153		cg10883375	chr14	74210186	ELMSAN1	NA	124
cg19580263	chr14	74462914	ENTPD5	NA	28		cg01880463	chr20	45179413	NA	NA	134		cg16084014	chr7	114585003	MDFIC	NA	70		cg17094249	chr1	24867657	LOC100506985	NA	153		cg14556909	chr12	51718088	NA	NA	124
cg21487856	chr2	54828502	SPTBN1	NA	28		cg02772121	chr6	30130881	NA	NA	134		cg17298275	chr17	934652	ABR	Island	70		cg18792131	chr1	1099166	NA	NA	153		cg16266227	chr1	202129204	PTPN7	NA	124
cg22153994	chr17	43484399	NA	NA	28		cg03906075	chr7	22894898	NA	NA	134		cg18449120	chr2	5832882	SOX11	Island	70		cg01835489	chr12	53299310	NA	NA	152		cg17855595	chr1	249148077	ZNF692	NA	124
cg00049616	chr13	100308186	CLYBL	N_Shelf	27		cg05063520	chr8	49835999	NA	NA	134		cg18990050	chr7	1163642	C7orf50	NA	70		cg03023089	chr22	36806580	NA	NA	152		cg17884674	chr19	1967198	CSNK1G2	N_Shelf	124
cg00687714	chr16	21272887	CRYM	NA	27		cg02654940	chr6	34206400	HMGA1	S_Shore	133		cg23871994	chr11	113577434	NA	NA	70		cg03778909	chr17	80833393	TBCD	S_Shelf	152		cg19867107	chr8	142255537	NA	NA	124
cg01263942	chr10	695859	DIP2C	NA	27		cg06852243	chr17	11505169	DNAH9	S_Shelf	133		cg27517345	chr10	104536052	WBP1L	NA	70		cg16985708	chr7	73247674	NA	NA	152		cg04275881	chr1	159796434	NA	NA	123
cg01439631	chr2	238973024	SCLY	S_Shelf	27		cg08374494	chr16	88551489	ZFPM1	N_Shelf	133		cg01898698	chr2	105472759	POU3F3	Island	69		cg18584012	chr8	82644373	NA	NA	152		cg08330349	chr16	50715192	SNX20	NA	123
cg01628053	chr10	123368732	NA	NA	27		cg27005118	chr17	13972210	COX10-AS1	N_Shore	133		cg05679002	chr3	129407544	TMCC1	NA	69		cg23138261	chr22	36806655	NA	NA	152		cg08480068	chr16	29674959	SPN	N_Shore	123
cg02460314	chr10	101841285	CPN1	NA	27		cg27664407	chr16	5116674	NA	NA	133		cg06798749	chr11	62360527	NA	NA	69		cg24464789	chr1	43751497	NA	NA	152		cg15694422	chr3	127473936	MGLL	NA	123
cg04303335	chr14	82000858	NA	NA	27		cg07639783	chr7	1610747	NA	NA	132		cg16638540	chr19	58570468	NA	NA	69		cg00658082	chr2	74669380	NA	NA	151		cg18097277	chr15	81586571	NA	NA	123
cg05803361	chr1	145727320	NBPF20	NA	27		cg12446045	chr1	25857419	NA	NA	132		cg20449685	chr19	58545728	ZSCAN1	Island	69		cg05187003	chr21	34641507	IL10RB	S_Shelf	151		cg21969566	chr19	11447922	RAB3D	N_Shelf	123
cg07539045	chr6	43245571	TTBK1	S_Shore	27		cg13047196	chr1	57420485	C8B	NA	132		cg27032232	chr7	153584609	NA	NA	69		cg13092108	chr1	26857284	RPS6KA1	S_Shore	151		cg25598890	chr12	117501447	TESC	NA	123
cg08011335	chr16	84005393	NECAB2	S_Shelf	27		cg13285077	chr11	134651819	NA	NA	132		cg27519392	chr8	61778137	CHD7	NA	69		cg15514918	chr1	236087201	NA	NA	151		cg03649649	chr17	56408197	NA	NA	122
cg08830157	chr5	1107192	SLC12A7	N_Shore	27		cg14817490	chr5	392920	AHRR	NA	132		cg06851000	chr1	33627109	TRIM62	S_Shore	68		cg23882019	chr8	23082951	LOC389641	Island	151		cg09721047	chr2	68962012	NA	NA	122
cg11658060	chr12	106514420	NUAK1	NA	27		cg15601264	chr17	54864697	NA	NA	132		cg08843623	chr16	85627648	NA	NA	68		cg03684977	chr17	37893803	NA	NA	150		cg10590292	chr12	51717674	BIN2	NA	122
cg20848979	chr20	42984338	NA	NA	27		cg17406359	chr21	45773189	NA	NA	132		cg09295050	chr12	56105981	NA	NA	68		cg05767421	chr8	120221185	MAL2	Island	150		cg06393830	chr6	31527889	NA	NA	121
cg26319827	chr4	6754822	NA	NA	27		cg20850602	chr17	17379752	NA	NA	132		cg10536349	chr17	49123976	SPAG9	NA	68		cg05890727	chr14	55764647	FBXO34	N_Shore	150		cg13006424	chr2	98377939	TMEM131	NA	121
cg27583815	chr6	30131467	TRIM15	NA	27		cg22007110	chr7	30737599	NA	NA	132		cg14939082	chr10	104535990	WBP1L	NA	68		cg07652628	chr12	53343514	KRT18	S_Shore	150		cg16707506	chr7	45067057	CCM2	NA	121
cg00239353	chr16	3115133	NA	NA	26		cg26125366	chr18	31806577	NA	NA	132		cg24302412	chr6	29595196	GABBR1	N_Shore	68		cg15239904	chr20	55901954	NA	NA	150		cg21337881	chr17	5138645	LOC100130950	NA	121
cg01566199	chr1	26197239	PAQR7	NA	26		cg04275695	chr6	149806273	NA	NA	131		cg26978611	chr6	90271866	ANKRD6	NA	68		cg18461635	chr3	46990143	CCDC12	NA	150		cg24018814	chr12	133348116	GOLGA3	N_Shore	121
cg03735592	chr6	138821354	NHSL1	NA	26		cg05191397	chr7	5437001	TNRC18	NA	131		cg27654966	chr7	101558400	CUX1	N_Shore	68		cg22190721	chr16	68269295	ESRP2	Island	150		cg12127706	chr11	70261959	CTTN	NA	120
cg03938525	chr15	79262857	RASGRF1	NA	26		cg05468843	chr11	117857990	IL10RA	S_Shore	131		cg01072388	chr16	85620244	NA	NA	67		cg01413566	chr1	43750640	C1orf210	NA	149		cg12535569	chr11	67205291	NA	NA	120
cg05235884	chr6	30131806	TRIM15	NA	26		cg07212384	chr7	99761053	GAL3ST4	NA	131		cg01573321	chr8	18744446	PSD3	NA	67		cg06665453	chr17	73520759	TSEN54	N_Shore	149		cg16063587	chr6	31691227	C6orf25	N_Shore	120
cg07297322	chr16	74661825	RFWD3	NA	26		cg08320359	chr16	15596053	C16orf45	NA	131		cg03532926	chr7	153584839	NA	NA	67		cg12033615	chr6	157041546	NA	NA	149		cg27168076	chr2	232186928	ARMC9	NA	120
cg07635227	chr16	4714815	MGRN1	NA	26		cg13551263	chr9	138662115	KCNT1	N_Shore	131		cg07890238	chr8	8182454	SGK223	NA	67		cg13337949	chr6	30711586	IER3	Island	149		cg27215100	chr17	80407590	C17orf62	N_Shore	120
cg10008947	chr17	73500739	CASKIN2	N_Shore	26		cg14790115	chr13	77511917	NA	NA	131		cg08958251	chr11	27270390	NA	NA	67		cg18465694	chr22	36806185	NA	NA	149		cg13695076	chr14	61225294	MNAT1	NA	119
cg13184814	chr4	6754918	NA	NA	26		cg20614854	chr17	71331689	SDK2	NA	131		cg10377153	chr9	96846724	PTPDC1	NA	67		cg18477949	chr15	69760994	NA	NA	149		cg17319795	chr14	93170808	LGMN	NA	119
cg16560256	chr3	58328580	PXK	NA	26		cg23850904	chr19	40730628	CNTD2	Island	131		cg19023977	chr5	95276578	ELL2	NA	67		cg20837735	chr18	61144177	SERPINB5	NA	149		cg18430255	chr10	121028978	GRK5	NA	119
cg18037826	chr12	109273835	NA	NA	26		cg03548415	chr11	111991342	NA	NA	130		cg22658451	chr6	116550594	NT5DC1	NA	67		cg02935904	chr1	55267293	NA	NA	148		cg23173586	chr14	20945319	PNP	NA	119
cg18281418	chr1	161193933	NA	NA	26		cg19634693	chr1	68961717	DEPDC1	N_Shore	130		cg25638611	chr11	70508420	SHANK2	Island	67		cg04608356	chr1	27668433	NA	NA	148		cg27377213	chr20	37433803	NA	NA	119
cg19618438	chr2	206794410	NA	NA	26		cg01221209	chr5	554886	NA	NA	129		cg04523661	chr19	1302808	NA	NA	66		cg05908105	chr10	5489767	NET1	S_Shore	148		cg07248017	chr4	8230689	SH3TC1	NA	118
cg21735670	chr2	208995254	LOC100507443	NA	26		cg01637090	chr16	1213672	CACNA1H	N_Shelf	129		cg07076915	chr16	2174754	PKD1	N_Shelf	66		cg08537845	chr5	167715532	NA	NA	148		cg07549381	chr16	88769970	RNF166	N_Shelf	118
cg22186291	chr11	130014056	APLP2	NA	26		cg03301498	chr19	39889222	MED29	N_Shelf	129		cg09423312	chr7	1163549	C7orf50	NA	66		cg10393875	chr7	73244836	NA	NA	148		cg08969925	chr3	33015641	NA	NA	118
cg23743114	chr17	34328396	CCL15	NA	26		cg07143559	chr1	230489903	PGBD5	N_Shelf	129		cg11043571	chr4	166301076	CPE	S_Shore	66		cg13084525	chr11	34642463	NA	NA	148		cg10777887	chr15	63484315	RAB8B	S_Shelf	118
cg24084358	chr20	42984276	NA	NA	26		cg15391590	chr6	52913427	ICK	NA	129		cg24502901	chr1	24086220	TCEB3	NA	66		cg18143701	chr3	176862885	TBL1XR1	NA	148		cg23797100	chr16	28996053	NA	NA	118
cg24453438	chr1	38517272	NA	NA	26		cg16603012	chr16	88879593	NA	NA	129		cg03578926	chr11	70508032	SHANK2	N_Shore	65		cg21201572	chr7	16844606	AGR2	NA	148		cg00287915	chr5	1503595	LPCAT1	NA	117
cg25746489	chr6	30173974	TRIM26	NA	26		cg17477806	chr19	4543865	SEMA6B	Island	129		cg04520340	chr1	2005132	PRKCZ	N_Shore	65		cg27183818	chr1	85764021	NA	NA	148		cg01774027	chr19	947712	ARID3A	Island	117
cg02707799	chr8	41814854	KAT6A	NA	25		cg18326022	chr17	73719885	ITGB4	S_Shelf	129		cg06139166	chr16	67440283	ZDHHC1	NA	65		cg01285756	chr22	22988617	NA	NA	147		cg09569347	chr6	30460548	HLA-E	S_Shelf	117
cg03151529	chr12	124248926	DNAH10	S_Shore	25		cg21241410	chr2	43267816	NA	NA	129		cg10556064	chr16	68481489	SMPD3	Island	65		cg05205532	chr16	11677988	LITAF	N_Shelf	147		cg15518883	chr9	35650561	SIT1	S_Shelf	117
cg03750061	chr10	119131167	PDZD8	N_Shelf	25		cg26789453	chr12	112452424	ERP29	S_Shore	129		cg11723713	chr2	131721477	ARHGEF4	Island	65		cg07011711	chr11	61467286	DAGLA	NA	147		cg17416338	chr19	5074717	KDM4B	Island	117
cg06104877	chr11	64660076	NA	NA	25		cg00050692	chr2	25524877	DNMT3A	NA	128		cg15370732	chr17	47892591	KAT7	NA	65		cg12426196	chr1	161008826	NA	NA	147		cg19736900	chr1	150132950	NA	NA	117
cg07117596	chr1	233495166	KIAA1804	N_Shelf	25		cg00422488	chr9	100747767	ANP32B	Island	128		cg16190225	chr7	1163456	C7orf50	NA	65		cg13906823	chr1	161008824	NA	NA	147		cg01905489	chr1	26616534	UBXN11	NA	116
cg07433905	chr17	1645859	NA	NA	25		cg01484075	chr2	121670634	GLI2	NA	128		cg18590709	chr17	49122713	SPAG9	NA	65		cg15204740	chr20	39969492	LPIN3	S_Shore	147		cg04072771	chr15	55574912	NA	NA	116
cg08922317	chr1	161193965	NA	NA	25		cg03731202	chr1	36574795	COL8A2	NA	128		cg19947104	chr11	17757342	NA	NA	65		cg15602512	chr3	46734393	ALS2CL	N_Shore	147		cg16700163	chr16	85169956	NA	NA	116
cg09934926	chr4	111115815	ELOVL6	N_Shore	25		cg03866192	chr17	2699542	NA	NA	128		cg22061831	chr2	131721692	ARHGEF4	Island	65		cg22356324	chr10	71077947	NA	NA	147		cg16837973	chr17	5138634	LOC100130950	NA	116
cg12537394	chr7	155411902	NA	NA	25		cg08049614	chr16	1172036	NA	NA	128		cg26912069	chr5	107437721	FBXL17	NA	65		cg22843797	chr8	23082961	LOC389641	Island	147		cg01765930	chr22	37881422	MFNG	NA	114
cg13019092	chr1	145727720	PDZK1	NA	25		cg16971991	chr11	1146470	NA	NA	128		cg02473540	chr19	58570454	NA	NA	64		cg24504361	chr12	53297987	KRT8	S_Shore	147		cg02720566	chr19	18230196	MAST3	S_Shore	114
cg13452215	chr1	42630436	NA	NA	25		cg17775490	chr20	45179354	NA	NA	128		cg02895948	chr1	208204062	PLXNA2	NA	64		cg01007345	chr4	48271072	TEC	N_Shore	146		cg04340595	chr1	9789174	CLSTN1	N_Shore	114
cg13917589	chr4	732749	PCGF3	S_Shore	25		cg22843712	chr8	1992555	NA	NA	128		cg03898962	chr17	30815228	CDK5R1	Island	64		cg01619929	chr22	36806443	NA	NA	146		cg19519319	chr19	2085301	MOB3A	NA	114
cg15335334	chr17	73642547	RECQL5	NA	25		cg25783892	chr10	85898649	NA	NA	128		cg07164047	chr2	236486625	AGAP1	NA	64		cg05085566	chr11	7619073	PPFIBP2	NA	146		cg24457026	chr17	42426018	GRN	NA	114
cg15522517	chr1	15547652	NA	NA	25		cg01675238	chr15	42123717	JMJD7-PLA2G4B	S_Shelf	127		cg08146323	chr19	57183118	ZNF835	Island	64		cg15893493	chr8	124194847	FAM83A	NA	146		cg26683005	chr19	48752990	CARD8	NA	114
cg16953816	chr12	123349952	VPS37B	N_Shore	25		cg02371119	chr3	171527346	PLD1	N_Shore	127		cg13938187	chr15	64980038	OAZ2	NA	64		cg18693704	chr16	66731313	NA	NA	146		cg05517541	chr6	112115209	FYN	NA	113
cg17719951	chr2	69970639	ANXA4	S_Shore	25		cg08415973	chr6	40346114	NA	NA	127		cg15049402	chr2	74601431	DCTN1	NA	64		cg19927565	chr17	74023625	NA	NA	146		cg07832674	chr3	9943884	NA	NA	113
cg20255272	chr1	1373678	VWA1	N_Shore	25		cg16269184	chr11	114127960	NA	NA	127		cg17627654	chr11	70508410	SHANK2	Island	64		cg26674546	chr17	75282872	NA	NA	146		cg10435235	chr13	111956623	ARHGEF7	NA	113
cg20836156	chr12	25361667	KRAS	NA	25		cg17612147	chr17	43922356	SPPL2C	NA	127		cg22078179	chr4	39063989	KLHL5	NA	64		cg26808687	chr1	201979499	NA	NA	146		cg06130354	chr17	4847601	RNF167	N_Shelf	112
cg22530519	chr17	41001849	AOC2	NA	25		cg00578614	chr6	30070403	NA	NA	126		cg08038982	chr12	133103113	FBRSL1	S_Shore	63		cg27436259	chr16	31147017	PRSS8	NA	146		cg07929642	chr16	89390685	ANKRD11	NA	112
cg25135333	chr1	177939251	NA	NA	25		cg04349084	chr8	23602677	NA	NA	126		cg09292244	chr8	8182618	SGK223	NA	63		cg09274988	chr20	1309800	FKBP1A-SDCBP2	S_Shelf	145		cg08052292	chr3	56789178	ARHGEF3	NA	112
cg26495711	chr2	240169280	HDAC4	NA	25		cg05682581	chr8	929958	ERICH1-AS1	S_Shore	126		cg12556802	chr4	152120720	SH3D19	NA	63		cg17565967	chr20	61002711	NA	NA	145		cg21348406	chr17	76361166	NA	NA	112
cg00414077	chr20	35504511	NA	NA	24		cg16583598	chr19	4552496	SEMA6B	Island	126		cg14021880	chr2	27301369	NA	NA	63		cg23800435	chr1	43751376	NA	NA	145		cg01456691	chr6	11382556	NA	NA	111
cg01492909	chr11	2397811	CD81-AS1	N_Shore	24		cg22144225	chr15	62123648	NA	NA	126		cg20690125	chr17	74476978	RHBDF2	S_Shore	63		cg25625162	chr12	123373173	VPS37B	NA	145		cg26306638	chr5	139722098	HBEGF	N_Shelf	111
cg01620208	chr8	142311010	NA	NA	24		cg25650256	chr5	171538557	STK10	NA	126		cg22070406	chr18	55019708	NA	NA	63		cg00061185	chr12	50596347	LIMA1	NA	144		cg00055073	chr2	43398118	NA	NA	110
cg01733599	chr15	58723851	NA	NA	24		cg02749784	chr8	120219927	NA	NA	125		cg22098115	chr2	131721768	ARHGEF4	Island	63		cg02297801	chr1	1710663	NA	NA	144		cg05875421	chr14	91709951	GPR68	NA	110
cg01902758	chr11	8816428	LOC102724784	NA	24		cg02854937	chr1	1079879	NA	NA	125		cg23657809	chr1	43847821	NA	NA	63		cg06927775	chr17	40609423	NA	NA	144		cg18518916	chr4	185456125	NA	NA	110
cg04806177	chr16	1991447	MSRB1	N_Shore	24		cg04911139	chr17	25871790	KSR1	NA	125		cg01080927	chr6	125341187	RNF217	NA	62		cg11655490	chr12	12038352	ETV6	NA	144		cg23280720	chr6	139483193	HECA	NA	110
cg05679440	chr16	583961	CAPN15	N_Shelf	24		cg06496272	chr7	22895283	NA	NA	125		cg08295111	chr5	133866097	JADE2	S_Shelf	62		cg14609407	chr20	43883172	SLPI	NA	144		cg03758011	chr19	46294482	DMWD	N_Shore	109
cg06209035	chr17	78152169	NA	NA	24		cg12126990	chr2	100588044	AFF3	NA	125		cg08701621	chr19	58570419	NA	NA	62		cg20360286	chr2	150222839	LYPD6	NA	144		cg09154880	chr6	32813715	TAP1	S_Shore	109
cg06986584	chr1	180904677	KIAA1614	Island	24		cg13018120	chr17	72619962	NA	NA	125		cg08722883	chr7	129382312	NRF1	NA	62		cg23787321	chr2	43385844	NA	NA	144		cg11231069	chr2	240225142	HDAC4	NA	109
cg08812108	chr6	2515318	NA	NA	24		cg19919590	chr1	31229569	LAPTM5	NA	125		cg09610578	chr3	129407542	TMCC1	NA	62		cg24715988	chr1	244237941	NA	NA	144		cg18527651	chr3	10284280	IRAK2	NA	109
cg09414557	chr5	35048098	AGXT2	NA	24		cg25214187	chr11	134285972	NA	NA	125		cg18940047	chr7	153749736	NA	NA	62		cg26209169	chr5	1316264	NA	NA	144		cg21108085	chr11	44591098	CD82	S_Shelf	109
cg14101638	chr12	121416612	HNF1A	Island	24		cg27179693	chr11	120530818	GRIK4	NA	125		cg22328746	chr4	186578455	SORBS2	NA	62		cg00689340	chr2	74668672	NA	NA	143		cg00442389	chr6	32160074	GPSM3	N_Shelf	108
cg16341690	chr14	23291090	NA	NA	24		cg00498211	chr2	65217568	SLC1A4	S_Shore	124		cg27033805	chr8	145499436	BOP1	S_Shore	62		cg02646225	chr8	86020307	LRRCC1	S_Shore	143		cg05552543	chr16	75322715	NA	NA	108
cg17198320	chr10	695877	DIP2C	NA	24		cg02464551	chr2	232482571	NA	NA	124		cg03161190	chr10	104535792	NA	NA	61		cg02713960	chr16	746048	FBXL16	S_Shore	143		cg15375424	chr5	131823451	IRF1	N_Shelf	108
cg17272620	chr19	4540333	NA	NA	24		cg02583228	chr15	26885279	GABRB3	NA	124		cg05051550	chr4	106766775	GSTCD	NA	61		cg03363863	chr16	31147054	PRSS8	NA	143		cg21435473	chr8	144408506	TOP1MT	NA	108
cg18456481	chr14	62019963	NA	NA	24		cg07952643	chr22	38812201	NA	NA	124		cg05131488	chr7	14031822	NA	NA	61		cg04257163	chr12	89620072	NA	NA	143		cg03257930	chr9	110399293	NA	NA	107
cg19382136	chr15	52408529	NA	NA	24		cg08267250	chr10	134872255	NA	NA	124		cg07159686	chr22	20237222	RTN4R	NA	61		cg04284192	chr7	150671500	KCNH2	N_Shore	143		cg08040471	chr17	80407779	C17orf62	N_Shore	107
cg19683608	chr10	695403	DIP2C	NA	24		cg12565635	chr7	16845331	NA	NA	124		cg09524508	chr3	49202530	CCDC71	N_Shore	61		cg05115375	chr15	33360485	NA	NA	143		cg17830204	chr7	99819110	PVRIG	NA	107
cg20265805	chr20	43029468	NA	NA	24		cg12700319	chr1	8272199	LOC102724539	Island	124		cg13397024	chr7	97797637	LMTK2	N_Shelf	61		cg05981785	chr2	74210960	NA	NA	143		cg18571045	chr13	113238006	TUBGCP3	N_Shelf	107
cg26681123	chr9	140125311	NA	NA	24		cg15233131	chr19	817832	LPPR3	N_Shelf	124		cg15180789	chr3	159557797	SCHIP1	NA	61		cg09671481	chr11	394262	PKP3	Island	143		cg19118751	chr17	26577636	NA	NA	107
cg00494287	chr7	105518489	NA	NA	23		cg25684349	chr12	107725084	NA	NA	124		cg24653772	chr7	788989	DNAAF5	N_Shelf	61		cg12619262	chr7	2480493	LOC101927181	NA	143		cg02699829	chr19	13216355	TRMT1	S_Shore	106
cg00879790	chr6	30131283	TRIM15	NA	23		cg00504599	chr17	79428036	BAHCC1	Island	123		cg06012347	chr11	65066368	NA	NA	60		cg17976205	chr20	61002857	NA	NA	143		cg07349094	chr2	100759014	AFF3	NA	106
cg01200442	chr1	26685827	NA	NA	23		cg03421657	chr1	166039754	FAM78B	NA	123		cg06454760	chr19	58570427	NA	NA	60		cg23291161	chr1	201368914	NA	NA	143		cg08337633	chr7	55602109	VOPP1	NA	106
cg04602696	chr16	88846723	PIEZO1	S_Shore	23		cg11034978	chr11	64837010	NA	NA	123		cg08594043	chr15	68877272	CORO2B	NA	60		cg24916358	chr10	126315761	FAM53B	NA	143		cg17092523	chr12	6571600	VAMP1	NA	106
cg06801028	chr10	51575592	NCOA4	S_Shelf	23		cg11360416	chr10	134752049	CFAP46	N_Shelf	123		cg15549927	chr7	153749756	NA	NA	60		cg25116503	chr11	117947657	TMPRSS4-AS1	NA	143		cg08331345	chr16	28995882	NA	NA	105
cg08211704	chr8	124007664	NA	NA	23		cg11833938	chr5	555251	NA	NA	123		cg19277884	chr20	48530309	SPATA2	N_Shore	60		cg04447362	chr2	237654635	NA	NA	142		cg25304198	chr13	51168711	NA	NA	105
cg08988543	chr4	100140396	ADH6	NA	23		cg12230709	chr19	840873	NA	NA	123		cg20914572	chr6	32119874	NA	NA	60		cg04863005	chr1	59043208	NA	NA	142		cg01975495	chr7	100779017	SERPINE1	NA	104
cg10229453	chr12	68142120	NA	NA	23		cg14614689	chr10	133019987	TCERG1L	NA	123		cg26510404	chr5	74657448	HMGCR	NA	60		cg05697249	chr11	111789693	C11orf52	NA	142		cg02460419	chr12	124198876	ATP6V0A2	S_Shore	104
cg11625107	chr7	151195790	RHEB	NA	23		cg15645728	chr1	4662148	NA	NA	123		cg00110769	chr1	110122089	GNAI3	NA	59		cg07375836	chr17	35717813	ACACA	S_Shore	142		cg03089651	chr1	161039695	ARHGAP30	NA	104
cg14335349	chr9	127148781	PSMB7	NA	23		cg20583073	chr19	3178759	S1PR4	Island	123		cg00446413	chr7	153749206	NA	NA	59		cg11842367	chr1	78703580	MGC27382	NA	142		cg03744842	chr7	45067319	CCM2	NA	104
cg16814786	chr10	51575763	NCOA4	S_Shelf	23		cg01722566	chr16	84975714	NA	NA	122		cg03803071	chr19	22034523	NA	NA	59		cg12632315	chr3	134069894	NA	NA	142		cg07579839	chr4	2933748	MFSD10	Island	104
cg17128237	chr11	64792167	ARL2-SNX15	N_Shelf	23		cg02847588	chr1	8271997	LOC102724539	Island	122		cg05310185	chr10	123951483	TACC2	NA	59		cg15840985	chr3	32023475	ZNF860	S_Shore	142		cg12967050	chr19	36233297	IGFLR1	S_Shore	104
cg17388689	chr13	107140685	NA	NA	23		cg07974833	chr4	73430160	ADAMTS3	N_Shelf	122		cg07451524	chr10	123923518	TACC2	Island	59		cg15983538	chr1	156123411	SEMA4A	NA	142		cg13904214	chr7	155556729	RBM33	NA	104
cg18720486	chr3	72870838	SHQ1	NA	23		cg12706330	chr10	85898700	NA	NA	122		cg07665510	chr17	55952063	CUEDC1	NA	59		cg27300950	chr11	117947628	TMPRSS4-AS1	NA	142		cg26433975	chr7	45066858	CCM2	NA	104
cg20205477	chr10	74113178	DNAJB12	N_Shore	23		cg14214856	chr10	36965362	NA	NA	122		cg08158952	chr19	57183016	ZNF835	Island	59		cg08842032	chr17	48612147	EPN3	N_Shore	141		cg04490178	chr19	3179545	S1PR4	Island	103
cg21561712	chr11	118895504	SLC37A4	NA	23		cg17478203	chr17	40438393	NA	NA	122		cg11618529	chr19	58952108	NA	NA	59		cg18464216	chr11	88019083	NA	NA	141		cg09153080	chr11	60739183	CD6	NA	103
cg26457013	chr19	55740188	TMEM86B	NA	23		cg20311002	chr1	244763541	C1orf101	NA	122		cg18025275	chr8	22498768	BIN3-IT1	NA	59		cg26787199	chr16	2044042	SYNGR3	S_Shore	141		cg12805374	chr17	43306622	FMNL1	NA	103
cg01102232	chr3	132135370	NA	NA	22		cg20379007	chr12	53271818	NA	NA	122		cg18430128	chr19	58570491	NA	NA	59		cg03476007	chr4	143768727	NA	NA	140		cg12959048	chr11	73096162	RELT	NA	103
cg01377807	chr3	99795240	CMSS1	NA	22		cg23461824	chr7	134605363	CALD1	NA	122		cg18500300	chr7	45128199	NACAD	Island	59		cg04365699	chr3	177320997	LINC00578	NA	140		cg21164509	chr1	9689803	NA	NA	103
cg02249841	chr11	2397784	CD81-AS1	N_Shore	22		cg26534847	chr20	36932479	NA	NA	122		cg23553912	chr3	159558031	SCHIP1	NA	59		cg04956471	chr2	234328457	DGKD	NA	140		cg26668608	chr2	113931518	NA	NA	103
cg02584377	chr12	122489545	BCL7A	NA	22		cg03707955	chr15	61237076	NA	NA	121		cg27418204	chr3	195616294	TNK2	S_Shelf	59		cg01119135	chr1	207205525	C1orf116	NA	139		cg00034336	chr2	8684126	NA	NA	102
cg04648402	chr4	987561	IDUA	S_Shore	22		cg11721464	chr19	42703763	DEDD2	Island	121		cg09124223	chr7	153749738	NA	NA	58		cg03231860	chr11	128893940	ARHGAP32	NA	139		cg03526142	chr17	33864734	NA	NA	102
cg05490366	chr11	2397831	CD81-AS1	N_Shore	22		cg18551877	chr11	58612087	NA	NA	121		cg10351284	chr8	125617225	MTSS1	NA	58		cg03295928	chr2	74669349	NA	NA	139		cg07567724	chr1	153777721	GATAD2B	NA	102
cg08319417	chr14	23291214	NA	NA	22		cg23386659	chr19	840950	NA	NA	121		cg14523847	chr7	153584597	NA	NA	58		cg04472592	chr12	52585786	NA	NA	139		cg10812236	chr2	68592394	PLEK	NA	102
cg08967456	chr16	3114948	NA	NA	22		cg23424043	chr7	138795004	NA	NA	121		cg26917899	chr16	15239600	NA	NA	58		cg07251887	chr17	73641809	RECQL5	NA	139		cg17825400	chr2	175499639	NA	NA	102
cg10628909	chr1	1646882	CDK11A	S_Shelf	22		cg26337559	chr8	143535735	NA	NA	121		cg00891541	chr16	68481487	SMPD3	Island	57		cg12279138	chr1	224370322	NA	NA	139		cg25550753	chr2	47205281	TTC7A	NA	102
cg10862018	chr15	73077046	ADPGK-AS1	S_Shore	22		cg02598079	chr2	64834106	NA	NA	120		cg02471028	chr4	1203653	NA	NA	57		cg13609040	chr3	118960340	B4GALT4-AS1	S_Shore	139		cg00759427	chr20	62708630	RGS19	N_Shelf	101
cg11722581	chr10	695853	DIP2C	NA	22		cg03517776	chr2	64834430	NA	NA	120		cg03368634	chr16	3824553	CREBBP	NA	57		cg24563501	chr11	67442408	NA	NA	139		cg07787634	chr1	241715378	KMO	NA	101
cg11818438	chr8	119916530	NA	NA	22		cg04571833	chr2	173836756	RAPGEF4	NA	120		cg10131879	chr7	8011594	GLCCI1	S_Shelf	57		cg01083652	chr15	71629208	THSD4	NA	138		cg08912922	chr5	132161548	SHROOM1	Island	101
cg11902362	chr12	89749822	NA	NA	22		cg06371582	chr4	153601466	NA	NA	120		cg13721644	chr3	47446543	PTPN23	NA	57		cg04383058	chr11	67273507	NA	NA	138		cg13795831	chr20	57582706	NA	NA	101
cg12689888	chr1	93741342	CCDC18	NA	22		cg06987292	chr12	125626746	AACS	NA	120		cg14564076	chr7	153584873	NA	NA	57		cg04914562	chr1	62207459	NA	NA	138		cg20170223	chr20	34356200	NA	NA	101
cg13461821	chr8	97280827	PTDSS1	NA	22		cg12251075	chr17	49244717	NME2	S_Shore	120		cg16193203	chr10	75313138	USP54	NA	57		cg08616951	chr11	394545	PKP3	Island	138		cg21908110	chr3	50377755	RASSF1	N_Shore	101
cg13991631	chr5	176806390	NA	NA	22		cg17801864	chr20	45179345	NA	NA	120		cg16466652	chr19	6271960	MLLT1	Island	57		cg20059151	chr1	95286311	SLC44A3	Island	138		cg01772743	chr21	45576085	NA	NA	100
cg23250795	chr11	130059791	ST14	S_Shore	22		cg20220678	chr8	19243209	SH2D4A	NA	120		cg26995244	chr22	45125395	PRR5-ARHGAP8	Island	57		cg20268689	chr2	20431435	NA	NA	138		cg02696253	chr6	106964589	AIM1	S_Shelf	100
cg24587601	chr20	54987140	NA	NA	22		cg20348196	chr6	32408284	HLA-DRA	NA	120		cg04655481	chr9	125796809	GPR21	NA	56		cg20448594	chr7	73940352	GTF2IRD1	NA	138		cg03665078	chr5	118689961	NA	NA	100
cg24591969	chr1	6105859	KCNAB2	NA	22		cg27181349	chr1	36574854	COL8A2	NA	120		cg08316825	chr5	151304547	NA	NA	56		cg00552318	chr22	41633632	CHADL	Island	137		cg07383757	chr11	3647654	NA	NA	100
cg24606701	chr5	55933218	NA	NA	22		cg03633458	chr19	852284	NA	NA	119		cg08788712	chr17	55604163	MSI2	NA	56		cg06521852	chr22	38141419	NA	NA	137		cg12103569	chr12	132258560	SFSWAP	NA	100
cg25142500	chr17	79005386	BAIAP2-AS1	N_Shore	22		cg07473553	chr3	125655407	ALG1L	NA	119		cg09907936	chr19	58570466	NA	NA	56		cg09177080	chr17	73840822	NA	NA	137		cg27147785	chr12	113416145	NA	NA	100
cg00740870	chr14	68008669	PLEKHH1	NA	21		cg13237068	chr13	25485381	CENPJ	NA	119		cg10975001	chr1	33627155	TRIM62	S_Shore	56		cg14856585	chr14	94425764	NA	NA	137		cg00607627	chr16	28995994	NA	NA	99
cg01922891	chr16	4714647	MGRN1	NA	21		cg23024967	chr3	40150853	MYRIP	NA	119		cg11797226	chr17	27028982	SUPT6H	NA	56		cg18122696	chr11	1855389	NA	NA	137		cg02016178	chr16	3628416	NA	NA	99
cg02358382	chr7	158056848	PTPRN2	N_Shore	21		cg02400595	chr17	48185239	PDK2	S_Shore	118		cg18252309	chr7	153583867	NA	NA	56		cg23358740	chr14	102198157	LINC00239	NA	137		cg05199874	chr11	9623178	NA	NA	99
cg03752259	chr7	4229894	SDK1	NA	21		cg05001848	chr19	30566045	NA	NA	118		cg18305652	chr10	134549665	INPP5A	Island	56		cg01409343	chr17	57915740	VMP1	NA	136		cg09638208	chr16	29757318	C16orf54	NA	99
cg04625615	chr15	41788368	ITPKA	Island	21		cg11071912	chr1	1073424	LINC01342	S_Shore	118		cg21199093	chr1	35836009	ZMYM4	NA	56		cg04845821	chr16	89220554	ACSF3	S_Shore	136		cg16272981	chr5	1489889	LPCAT1	Island	99
cg10845380	chr14	23290798	NA	NA	21		cg12066770	chr8	139510528	NA	NA	118		cg21743182	chr7	90339132	CDK14	NA	56		cg05583848	chr6	35265411	NA	NA	136		cg23482747	chr19	18113604	NA	NA	99
cg14030904	chr6	149806732	NA	NA	21		cg14189583	chr19	42703852	DEDD2	Island	118		cg21985691	chr11	17849903	SERGEF	NA	56		cg07967677	chr1	161008977	NA	NA	136		cg23950714	chr5	176935364	DOK3	S_Shelf	99
cg14193097	chr9	116150138	ALAD	NA	21		cg14839558	chr1	1874488	NA	NA	118		cg04858553	chr17	80549621	FOXK2	S_Shelf	55		cg12896170	chr6	28890069	TRIM27	N_Shore	136		cg01144086	chr16	50715260	SNX20	NA	98
cg15685971	chr8	145729126	NA	NA	21		cg16032841	chr13	111522222	LINC00346	NA	118		cg05657213	chr16	31452152	ZNF843	N_Shore	55		cg12929983	chr15	40399004	NA	NA	136		cg03236137	chr17	75401367	SEPT9	S_Shelf	98
cg16032621	chr8	119916546	NA	NA	21		cg18360755	chr2	65251475	NA	NA	118		cg05983315	chr19	58545837	ZSCAN1	Island	55		cg21186955	chr7	100729412	TRIM56	N_Shelf	136		cg05959508	chr1	209929512	TRAF3IP3	NA	98
cg18692273	chr1	201347483	NA	NA	21		cg18983132	chr7	78024305	MAGI2	NA	118		cg11312408	chr13	58207013	PCDH17	Island	55		cg01821018	chr1	59043280	NA	NA	135		cg08652441	chr17	40489513	STAT3	NA	97
cg19764295	chr7	134595401	CALD1	NA	21		cg19220282	chr2	65217528	SLC1A4	S_Shore	118		cg17327331	chr14	67736448	MPP5	NA	55		cg06154311	chr20	61002657	NA	NA	135		cg11748354	chr6	53200697	RPS16P5	NA	97
cg20163796	chr1	202287239	LGR6	NA	21		cg01808879	chr12	98911336	TMPO	S_Shore	117		cg18583329	chr14	74185740	ELMSAN1	Island	55		cg11083235	chr3	128429005	NA	NA	135		cg21366673	chr6	30459512	HLA-E	S_Shore	97
cg20640246	chr12	89749718	NA	NA	21		cg04604142	chr17	48796515	NA	NA	117		cg19246600	chr17	79878651	MAFG	N_Shore	55		cg12050175	chr10	44754714	NA	NA	135		cg00862408	chr11	67177034	TBC1D10C	Island	96
cg21988950	chr6	30131691	TRIM15	NA	21		cg09508556	chr6	31106982	PSORS1C2	NA	117		cg19534805	chr19	6418059	KHSRP	S_Shelf	55		cg12258785	chr3	24537407	THRB-AS1	Island	135		cg11594821	chr6	30458601	HLA-E	S_Shore	96
cg25322094	chr5	132561319	FSTL4	NA	21		cg13628022	chr9	124726047	NA	NA	117		cg22930549	chr14	68779833	RAD51B	NA	55		cg13038025	chr15	42130650	JMJD7-PLA2G4B	NA	135		cg16462073	chr16	28995843	SPNS1	NA	96
cg27505627	chr22	38506589	BAIAP2L2	NA	21		cg15507690	chr3	176919597	NA	NA	117		cg26064794	chr1	204435434	PIK3C2B	NA	55		cg13977486	chr10	104211296	C10orf95	S_Shore	135		cg25765104	chr1	167601275	RCSD1	S_Shore	96
cg00818899	chr14	23291485	NA	NA	20		cg17500055	chr1	235805560	GNG4	Island	117		cg02637537	chr8	22447181	PDLIM2	NA	54		cg14781394	chr19	16441457	NA	NA	135		cg01062937	chr16	88537260	ZFPM1	Island	95
cg00988675	chr15	99057419	FAM169B	NA	20		cg18670236	chr3	126630478	CHCHD6	NA	117		cg05223396	chr5	171830155	SH3PXD2B	NA	54		cg18456803	chr13	41593519	NA	NA	135		cg06087349	chr1	214154085	NA	NA	95
cg01969586	chr19	45663415	NA	NA	20		cg19586709	chr12	133054309	NA	NA	117		cg05937603	chr1	2188894	SKI	NA	54		cg23214464	chr7	140373596	ADCK2	S_Shore	135		cg15982099	chr11	47399813	SPI1	Island	95
cg02360367	chr1	2180027	SKI	NA	20		cg22266001	chr19	35786932	MAG	Island	117		cg13850380	chr1	1475143	TMEM240	Island	54		cg27126442	chr4	106473806	ARHGEF38	NA	135		cg17087974	chr11	65171397	FRMD8	N_Shore	95
cg02452500	chr11	13161927	NA	NA	20		cg23516310	chr7	73417197	NA	NA	117		cg15944367	chr17	36897829	PCGF2	NA	54		cg03598112	chr17	28691021	NA	NA	134		cg19321684	chr6	32159933	GPSM3	N_Shelf	95
cg03144839	chr3	101832645	NA	NA	20		cg25255988	chr11	75428927	NA	NA	117		cg17336337	chr2	84662664	SUCLG1	NA	54		cg03840467	chr17	75278162	NA	NA	134		cg21221767	chr14	65673646	NA	NA	95
cg06098215	chr10	51575702	NCOA4	S_Shelf	20		cg01055129	chr8	11996358	FAM66D	NA	116		cg18477429	chr12	57595353	LRP1	N_Shore	54		cg05955436	chr20	17660838	RRBP1	N_Shore	134		cg02651190	chr21	44818924	NA	NA	94
cg06892679	chr14	68008964	PLEKHH1	NA	20		cg01329756	chr17	80346912	NA	NA	116		cg20741105	chr7	43686889	COA1	NA	54		cg07294541	chr6	35265555	NA	NA	134		cg18546006	chr13	50569769	DLEU2	N_Shore	94
cg07378067	chr14	103388859	NA	NA	20		cg02853152	chr4	6690702	NA	NA	116		cg20961045	chr17	55952128	CUEDC1	NA	54		cg17694130	chr4	14858290	LINC00504	NA	134		cg21121843	chr4	3203982	HTT	NA	94
cg08110692	chr16	552240	RAB11FIP3	NA	20		cg02879960	chr22	50483545	NA	NA	116		cg23365801	chr17	7832909	NA	NA	54		cg22521151	chr1	1098900	NA	NA	134		cg24312520	chr17	40489584	STAT3	NA	94
cg11502921	chr1	31567962	NA	NA	20		cg20928945	chr7	960411	ADAP1	S_Shore	116		cg24213115	chr11	121970740	MIR100HG	NA	54		cg00618087	chr17	16282382	NA	NA	133		cg03724640	chr12	6553145	CD27-AS1	NA	93
cg12663550	chr2	102807257	IL1RL2	S_Shelf	20		cg23214755	chr2	11607042	NA	NA	116		cg25397945	chr19	37096148	NA	NA	54		cg04687486	chr8	33330940	NA	NA	133		cg06581357	chr16	2736874	KCTD5	S_Shelf	93
cg13420383	chr17	73642628	RECQL5	NA	20		cg25423174	chr3	12236303	NA	NA	116		cg01323777	chr17	7832943	NA	NA	53		cg04799958	chr12	53343849	KRT18	S_Shore	133		cg09218250	chr3	9943848	NA	NA	93
cg13548946	chr12	123350077	VPS37B	N_Shore	20		cg25477843	chr8	145061318	NA	NA	116		cg01708636	chr4	166301085	CPE	S_Shore	53		cg07896068	chr2	161056600	ITGB6	NA	133		cg15027815	chr1	202131184	NA	NA	93
cg14582550	chr9	97786879	C9orf3	NA	20		cg25969122	chr11	119630362	NA	NA	116		cg02587316	chr19	37096321	ZNF382	Island	53		cg11831431	chr15	73639105	HCN4	NA	133		cg20411756	chr11	640606	DRD4	Island	93
cg18541087	chr19	3293448	CELF5	Island	20		cg27423177	chr12	8219358	NA	NA	116		cg04522949	chr14	105209780	ADSSL1	NA	53		cg14815361	chr5	131589552	NA	NA	133		cg20975835	chr11	64107374	NA	NA	93
cg19694099	chr11	65562214	OVOL1	NA	20		cg08363339	chr20	57618487	NA	NA	115		cg06470424	chr19	1968456	CSNK1G2	N_Shore	53		cg18853199	chr17	75278035	NA	NA	133		cg21086153	chr14	103519032	CDC42BPB	N_Shelf	93
cg19766489	chr1	78511344	NA	NA	20		cg12986110	chr19	48551504	PLA2G4C	NA	115		cg07281370	chr11	121970768	MIR100HG	NA	53		cg21091985	chr6	31706222	NA	NA	133		cg22008490	chr1	202129255	PTPN7	NA	93
cg21393885	chr17	79313913	NA	NA	20		cg13520525	chr20	62168463	PTK6	Island	115		cg07800665	chr19	21657926	NA	NA	53		cg24409566	chr11	2933967	SLC22A18	S_Shelf	133		cg23889684	chr22	36556813	APOL3	NA	93
cg22958104	chr20	42984347	NA	NA	20		cg16776981	chr17	79428142	BAHCC1	Island	115		cg09647671	chr20	48530454	SPATA2	N_Shore	53		cg27217214	chr16	68268462	ESRP2	N_Shore	133		cg25754958	chr1	202130692	PTPN7	NA	93
cg23586138	chr2	27719544	NA	NA	20		cg22353096	chr2	100851666	LINC01104	NA	115		cg13962347	chr6	5174647	LYRM4	NA	53		cg06720949	chr19	45381937	PVRL2	NA	132		cg26078407	chr2	240225062	HDAC4	NA	93
cg26033529	chr2	20425981	NA	NA	20		cg25373595	chr17	2699718	NA	NA	115		cg25460340	chr11	113577120	NA	NA	53		cg07961632	chr1	27668421	NA	NA	132		cg08553572	chr19	947765	ARID3A	Island	92
cg02019444	chr21	35016787	ITSN1	S_Shore	19		cg25898076	chr12	131559071	GPR133	S_Shelf	115		cg26134665	chr16	31021544	STX1B	NA	53		cg08711067	chr7	140103737	NA	NA	132		cg21141143	chr5	60922694	NA	NA	92
cg02412345	chr8	21780678	XPO7	S_Shelf	19		cg27228712	chr7	570041	NA	NA	115		cg00813378	chr1	1475209	TMEM240	Island	52		cg10705800	chr1	41328420	NA	NA	132		cg22258045	chr8	145002534	PLEC	N_Shore	92
cg04609694	chr6	44204009	NA	NA	19		cg01065161	chr10	98130127	TLL2	NA	114		cg07531228	chr7	149745299	NA	NA	52		cg11963912	chr17	72439044	GPRC5C	N_Shelf	132		cg24497361	chr11	3858493	RHOG	N_Shelf	92
cg05808226	chr1	11837939	LOC102724659	NA	19		cg04786142	chr1	234908381	NA	NA	114		cg08165221	chr2	5833017	SOX11	Island	52		cg12232308	chr6	30711580	IER3	Island	132		cg01519464	chr1	24861818	RCAN3	Island	91
cg07421969	chr6	30131634	TRIM15	NA	19		cg05678658	chr2	1500117	TPO	NA	114		cg10017626	chr2	65085243	LOC101927438	N_Shore	52		cg12426344	chr15	41135900	NA	NA	132		cg03562367	chr21	17106209	USP25	S_Shelf	91
cg07833710	chr1	178006465	LOC730102	N_Shore	19		cg06632214	chr11	314074	IFITM1	N_Shore	114		cg11023456	chr21	45758130	C21orf2	N_Shore	52		cg12752420	chr1	43751363	NA	NA	132		cg05254518	chr15	86245702	AKAP13	NA	91
cg09962952	chr19	6753024	SH2D3A	Island	19		cg08890503	chr21	46765150	NA	NA	114		cg14330516	chr2	235701380	NA	NA	52		cg13015534	chr17	74639793	ST6GALNAC1	NA	132		cg06526741	chr6	31549929	LTB	S_Shore	91
cg11084518	chr1	36644849	MAP7D1	S_Shore	19		cg09853702	chr12	47665230	NA	NA	114		cg22363327	chr6	89828097	NA	NA	52		cg14825555	chr1	27190639	SFN	N_Shore	132		cg18718647	chr6	31691198	C6orf25	N_Shore	91
cg11384014	chr3	139658735	CLSTN2	S_Shelf	19		cg18719158	chr10	80136983	NA	NA	114		cg23527366	chr3	52010415	ABHD14A	S_Shore	52		cg15387123	chr9	139891058	NA	NA	132		cg23991274	chr4	71860600	DCK	S_Shore	91
cg12568786	chr5	122421508	NA	NA	19		cg20840174	chr17	44087784	MAPT	NA	114		cg26055747	chr7	788797	DNAAF5	N_Shelf	52		cg21156912	chr17	80847546	TBCD	NA	132		cg01951274	chr17	56409518	NA	NA	90
cg13309174	chr11	61102045	DAK	S_Shore	19		cg21708130	chr2	238596537	NA	NA	114		cg00188627	chr3	159557779	SCHIP1	NA	51		cg21615663	chr16	19727911	KNOP1	N_Shore	132		cg06853339	chr17	76117687	TMC6	NA	90
cg14947787	chr14	65405931	GPX2	NA	19		cg22453826	chr6	169399683	NA	NA	114		cg00849854	chr17	17780937	TOM1L2	NA	51		cg03166324	chr1	161059535	NA	NA	131		cg22107533	chr15	45028083	NA	NA	90
cg15012607	chr19	44012195	ETHE1	S_Shelf	19		cg23756173	chr17	26577713	NA	NA	114		cg01304894	chr16	70715140	MTSS1L	S_Shore	51		cg05240166	chr16	21171239	TMEM159	S_Shore	131		cg23048215	chr19	947936	ARID3A	Island	90
cg16236157	chr2	43597581	THADA	NA	19		cg09296270	chr2	65087288	LOC101927438	S_Shore	113		cg07558704	chr2	73286489	SFXN5	NA	51		cg05299486	chr17	40609380	NA	NA	131		cg06064525	chr11	970664	AP2A2	NA	89
cg17459635	chr15	89181615	NA	NA	19		cg09995507	chr1	21988494	RAP1GAP	S_Shelf	113		cg13621701	chr17	79026930	BAIAP2	S_Shore	51		cg18129748	chr3	49941408	NA	NA	131		cg13821008	chr2	175499113	WIPF1	NA	89
cg18420781	chr6	30124240	TRIM10	NA	19		cg11203211	chr8	144301594	NA	NA	113		cg16501561	chr5	55460876	ANKRD55	NA	51		cg20786131	chr18	20714496	NA	NA	131		cg14510967	chr11	2321803	C11orf21	NA	89
cg19118161	chr17	17209656	NT5M	S_Shelf	19		cg13905238	chr3	197155273	NA	NA	113		cg22400703	chr2	68545995	CNRIP1	N_Shore	51		cg00751332	chr18	20714332	NA	NA	130		cg20996351	chr1	27687232	MAP3K6	Island	89
cg19861914	chr13	76334039	LMO7	NA	19		cg15839913	chr11	2226480	NA	NA	113		cg22457238	chr19	58570995	ZNF135	Island	51		cg08043345	chr19	1496580	REEP6	Island	130		cg22111043	chr7	45019005	NA	NA	89
cg19875375	chr11	46740666	NA	NA	19		cg18231054	chr1	1858037	NA	NA	113		cg22748799	chr19	58570790	ZNF135	Island	51		cg14116129	chr5	1140748	NA	NA	130		cg23760945	chr19	11665140	ELOF1	NA	89
cg21423404	chr12	121976833	KDM2B	S_Shore	19		cg20749059	chr3	57094404	NA	NA	113		cg26097051	chr12	120242090	CIT	Island	51		cg24339704	chr19	2529022	GNG7	S_Shelf	130		cg08120831	chr12	122669186	LRRC43	S_Shore	88
cg24480515	chr7	6418440	RAC1	S_Shelf	19		cg24360137	chr6	90598826	NA	NA	113		cg00594408	chr6	29595349	GABBR1	Island	50		cg24865110	chr17	57407818	NA	NA	130		cg09856467	chr22	26938937	TPST2	S_Shore	88
cg25734864	chr13	113812986	PROZ	NA	19		cg25473438	chr6	41169049	NA	NA	113		cg02857325	chr16	86564928	MTHFSD	N_Shore	50		cg25149475	chr17	39928107	JUP	NA	130		cg25095994	chr2	231191727	NA	NA	88
cg03573788	chr4	184016270	NA	NA	18		cg06962748	chr13	109794527	MYO16	S_Shore	112		cg04751631	chr7	149917170	NA	NA	50		cg11028923	chr5	43557644	NA	NA	129		cg26110991	chr21	45578724	NA	NA	88
cg04064032	chr10	114846876	TCF7L2	NA	18		cg14106046	chr17	81006485	B3GNTL1	N_Shelf	112		cg06372887	chr7	44795754	ZMIZ2	NA	50		cg11035100	chr20	31870935	NA	NA	129		cg01209642	chr6	170581355	LOC285804	S_Shore	87
cg04330122	chr3	119316820	PLA1A	NA	18		cg21273275	chr1	24648328	NA	NA	112		cg08333333	chr19	57182844	ZNF835	N_Shore	50		cg13466383	chr1	161008705	TSTD1	Island	129		cg01943221	chr1	9776133	PIK3CD	S_Shore	87
cg05968822	chr1	226071684	NA	NA	18		cg21484834	chr20	62168579	PTK6	Island	112		cg18473137	chr17	30815034	CDK5R1	Island	50		cg13519902	chr3	50639079	NA	NA	129		cg03653601	chr16	16156039	ABCC1	NA	87
cg06627532	chr16	81491312	NA	NA	18		cg01319701	chr20	749264	NA	NA	111		cg22762091	chr8	132052843	NA	NA	50		cg16152136	chr8	102015912	NA	NA	129		cg08036172	chr3	127473609	MGLL	NA	87
cg07181257	chr1	27876033	AHDC1	S_Shore	18		cg05223210	chr11	117630397	DSCAML1	NA	111		cg24187797	chr5	177571022	RMND5B	NA	50		cg17769442	chr19	45578863	ZNF296	N_Shore	129		cg23013029	chr1	17508341	NA	NA	87
cg08505222	chr22	51139277	SHANK3	N_Shelf	18		cg05402319	chr15	45383543	NA	NA	111		cg25797455	chr7	100064671	TSC22D4	NA	50		cg25249728	chr2	55391421	NA	NA	129		cg01360627	chr6	31544931	TNF	N_Shelf	86
cg08571304	chr10	79669928	DLG5	NA	18		cg05516390	chr16	73088677	NA	NA	111		cg26110834	chr1	213500126	NA	NA	50		cg27132152	chr16	88705016	IL17C	N_Shore	129		cg02188225	chr6	30459255	HLA-E	S_Shore	86
cg09567048	chr2	46456880	NA	NA	18		cg06085579	chr3	171509822	PLD1	NA	111		cg26895569	chr1	204329222	NA	NA	50		cg27321913	chr6	35265379	NA	NA	129		cg02556655	chr11	63975026	FERMT3	Island	86
cg09752011	chr16	21244915	NA	NA	18		cg06469726	chr2	242483467	NA	NA	111		cg01979888	chr12	6665424	NA	NA	49		cg27423739	chr3	193830418	NA	NA	129		cg02843500	chr16	31501866	SLC5A2	S_Shore	86
cg10210094	chr1	201374614	TNNI1	NA	18		cg07986199	chr12	2743038	CACNA1C	NA	111		cg03032025	chr5	173316748	CPEB4	S_Shore	49		cg00917251	chr1	24829987	RCAN3	S_Shore	128		cg07571519	chr10	73472315	C10orf105	NA	86
cg13689699	chr9	137225311	RXRA	NA	18		cg13155490	chr2	241623510	NA	NA	111		cg06164804	chr2	240044389	HDAC4	N_Shore	49		cg08775835	chr16	31147044	PRSS8	NA	128		cg08092258	chr2	235902219	SH3BP4	NA	86
cg13776095	chr13	101185965	GGACT	S_Shore	18		cg16520712	chr8	1616450	DLGAP2	N_Shore	111		cg06668555	chr8	139509129	NA	NA	49		cg09432154	chr3	151034669	MED12L	NA	128		cg08546016	chr17	72776238	TMEM104	S_Shelf	86
cg14430591	chr9	84204442	TLE1	NA	18		cg01618245	chr20	61990279	CHRNA4	N_Shore	110		cg07618085	chr17	77924582	TBC1D16	S_Shore	49		cg10019467	chr4	40632788	NA	NA	128		cg13368983	chr2	201995729	CFLAR	NA	86
cg16452651	chr21	35016873	ITSN1	S_Shore	18		cg02073525	chr15	78556423	NA	NA	110		cg07811198	chr7	153585368	NA	NA	49		cg10097651	chr14	35802397	NA	NA	128		cg13629388	chr6	170687780	FAM120B	S_Shore	86
cg17490981	chr5	154159000	LARP1	NA	18		cg04465154	chr8	9045558	NA	NA	110		cg08875705	chr12	6665330	NA	NA	49		cg12068816	chr22	40390595	NA	NA	128		cg20685713	chr1	156066986	NA	NA	86
cg17838773	chr22	38506623	BAIAP2L2	NA	18		cg08091707	chr19	859554	NA	NA	110		cg09671837	chr7	143582308	FAM115A	Island	49		cg16080552	chr1	59043199	NA	NA	128		cg23052776	chr14	71609158	NA	NA	86
cg18124737	chr1	40713471	NA	NA	18		cg14504768	chr12	130124107	TMEM132D	NA	110		cg11081251	chr15	65375977	NA	NA	49		cg16296417	chr8	126285443	NSMCE2	NA	128		cg06673536	chr19	45213941	CEACAM16	S_Shelf	85
cg19511994	chr14	39702922	NA	NA	18		cg15730464	chr4	25087441	NA	NA	110		cg16457842	chr6	84417445	SNAP91	N_Shore	49		cg18492926	chr11	67442195	NA	NA	128		cg07785552	chr1	26869620	RPS6KA1	NA	85
cg20449726	chr1	15276987	KAZN	NA	18		cg17476101	chr17	10707401	LINC00675	NA	110		cg19239104	chr19	5036609	KDM4B	N_Shore	49		cg24585377	chr1	26857774	RPS6KA1	S_Shore	128		cg08871244	chr16	88848307	PIEZO1	N_Shore	85
cg20488756	chr6	30131586	TRIM15	NA	18		cg24021846	chr7	103556529	RELN	NA	110		cg22940022	chr7	99691200	MIR25	NA	49		cg26166817	chr4	124468530	NA	NA	128		cg10773266	chr10	43895225	HNRNPF	S_Shelf	85
cg22907034	chr3	124653659	NA	NA	18		cg05307752	chr2	144462886	ARHGAP15	NA	109		cg23474501	chr10	134902168	GPR123	Island	49		cg26226555	chr3	143162764	SLC9A9	NA	128		cg13558774	chr4	1196025	LOC100130872	NA	85
cg24220749	chr6	39869799	DAAM2	Island	18		cg08779649	chr13	50194554	NA	NA	109		cg02442900	chr2	234296642	NA	NA	48		cg07543967	chr19	49055443	NA	NA	127		cg14590369	chr19	18113585	NA	NA	85
cg24477401	chr17	43484506	NA	NA	18		cg09794680	chr14	24540452	NA	NA	109		cg08061040	chr7	149746077	NA	NA	48		cg08949974	chr4	40632860	NA	NA	127		cg19252956	chr9	273072	DOCK8	NA	85
cg25513433	chr11	10316555	NA	NA	18		cg11053466	chr12	6648770	IFFO1	N_Shore	109		cg14708360	chr2	129396420	NA	NA	48		cg10798171	chr7	8302301	LOC100505938	S_Shore	127		cg00221794	chr2	20776620	NA	NA	84
cg26488978	chr6	42247372	TRERF1	NA	18		cg21011133	chr2	25142198	NA	NA	109		cg16203758	chr10	21551074	NA	NA	48		cg11039361	chr11	63655748	MARK2	NA	127		cg03055520	chr11	121460793	SORL1	NA	84
cg26544665	chr5	54805883	PPAP2A	NA	18		cg25318976	chr1	5727352	NA	NA	109		cg16513459	chr17	7832932	NA	NA	48		cg14166948	chr1	1099563	NA	NA	127		cg06784563	chr18	77284509	NFATC1	Island	84
cg03442795	chr2	10569124	NA	NA	17		cg00671600	chr20	61792443	NA	NA	108		cg18384778	chr19	57618136	NA	NA	48		cg16574155	chr1	27287468	NA	NA	127		cg11642324	chr12	133348293	GOLGA3	N_Shore	84
cg06057528	chr5	71757960	ZNF366	S_Shore	17		cg05682319	chr5	1003069	NA	NA	108		cg18630667	chr19	37096323	ZNF382	Island	48		cg17176423	chr15	85278581	NA	NA	127		cg20432732	chr1	19451037	UBR4	NA	84
cg06126829	chr20	42984320	NA	NA	17		cg11303839	chr7	75405967	CCL26	NA	108		cg18712809	chr10	80938672	ZMIZ1	NA	48		cg18025409	chr1	8001046	TNFRSF9	N_Shore	127		cg26402555	chr14	105750534	BRF1	NA	84
cg06707993	chr17	78152466	CARD14	N_Shelf	17		cg16137564	chr14	89024217	NA	NA	108		cg25837277	chr19	46999366	PPP5D1	S_Shore	48		cg19868593	chr6	31744816	VWA7	NA	127		cg01117339	chr11	73737124	NA	NA	83
cg08271842	chr15	85427348	NA	NA	17		cg20608990	chr2	202097607	NA	NA	108		cg00363813	chr12	6664872	IFFO1	Island	47		cg25645462	chr16	57653702	NA	NA	127		cg01816936	chr12	123518888	PITPNM2	NA	83
cg09247692	chr22	38506781	NA	NA	17		cg23287510	chr8	144156462	NA	NA	108		cg00948250	chr1	160038302	KCNJ10	N_Shore	47		cg00500789	chr1	43751370	NA	NA	126		cg01870834	chr8	145002835	PLEC	N_Shore	83
cg09867546	chr6	169287265	NA	NA	17		cg03254336	chr10	114635839	NA	NA	107		cg00983904	chr12	6665288	NA	NA	47		cg03719070	chr2	74668976	NA	NA	126		cg04872689	chr2	68592375	PLEK	NA	83
cg09915232	chr8	1879280	ARHGEF10	NA	17		cg03335938	chr22	17955976	CECR2	NA	107		cg04999691	chr7	150027050	LRRC61	NA	47		cg04115418	chr20	62273971	STMN3	Island	126		cg07119472	chr12	51718011	NA	NA	83
cg10009801	chr6	30168645	TRIM26	NA	17		cg03942042	chr15	26896681	GABRB3	NA	107		cg08202399	chr16	14280512	MKL2	NA	47		cg05087455	chr2	7171869	RNF144A	N_Shore	126		cg09264140	chr17	43302776	FMNL1	S_Shelf	83
cg10018933	chr2	240216650	HDAC4	NA	17		cg04864538	chr7	158301178	PTPRN2	N_Shore	107		cg08549332	chr7	101558461	CUX1	N_Shore	47		cg06634862	chr4	54457645	NA	NA	126		cg10380221	chr16	31075618	ZNF668	Island	83
cg14995202	chr12	92464328	C12orf79	NA	17		cg07551060	chr10	121075316	GRK5	NA	107		cg09047573	chr5	137474905	NME5	NA	47		cg08827674	chr17	73522539	LLGL2	Island	126		cg10902549	chr10	135202522	PAOX	N_Shore	83
cg17140381	chr1	17091975	NA	NA	17		cg10787442	chr8	145061234	NA	NA	107		cg09430118	chr19	37095681	NA	NA	47		cg11855943	chr17	47964664	NA	NA	126		cg13979562	chr9	138967844	NACC2	S_Shore	83
cg18331249	chr8	98862165	LAPTM4B	NA	17		cg12048965	chr10	3848384	NA	NA	107		cg10676084	chr15	27017560	GABRB3	Island	47		cg14675881	chr2	43396331	NA	NA	126		cg15249357	chr10	88296605	NA	NA	83
cg18782488	chr7	134677557	AGBL3	NA	17		cg25202141	chr2	113735404	NA	NA	107		cg12136256	chr1	183952796	COLGALT2	NA	47		cg15425827	chr8	124194965	FAM83A	NA	126		cg17346145	chr17	77755547	CBX2	N_Shelf	83
cg23510527	chr2	234601443	UGT1A9	NA	17		cg01378182	chr7	43288635	HECW1	Island	106		cg13191951	chr15	71685353	THSD4	NA	47		cg19709585	chr1	209825849	NA	NA	126		cg06811300	chr6	16504474	ATXN1	NA	82
cg23837612	chr13	100753357	PCCA	NA	17		cg04212021	chr5	180231084	NA	NA	106		cg14483142	chr3	8811758	NA	NA	47		cg21475076	chr1	1100493	NA	NA	126		cg08292569	chr8	23078059	TNFRSF10A	N_Shelf	82
cg25417936	chr2	165754136	NA	NA	17		cg06726231	chr22	17672168	CECR1	NA	106		cg14537332	chr11	70508113	SHANK2	N_Shore	47		cg22585988	chr1	161059327	PVRL4	NA	126		cg16509173	chr11	8781014	ST5	NA	82
cg02012483	chr6	30131570	TRIM15	NA	16		cg06738887	chr15	60688010	ANXA2	N_Shore	106		cg17892556	chr19	12267464	ZNF625	Island	47		cg00147160	chr1	26503991	CNKSR1	NA	125		cg18349022	chr7	99222459	ZSCAN25	NA	82
cg02498579	chr7	99292361	CYP3A7-CYP3AP1	NA	16		cg08822897	chr11	64258103	NA	NA	106		cg19267252	chr2	105459317	LINC01158	Island	47		cg02194684	chr5	31853945	PDZD2	N_Shore	125		cg22153728	chr1	25291584	NA	NA	82
cg03031932	chr16	81547138	CMIP	NA	16		cg09126279	chr4	40675171	NA	NA	106		cg20699780	chr17	935017	ABR	Island	47		cg03313075	chr13	45428117	NA	NA	125		cg25360761	chr19	35819943	NA	NA	82
cg03326606	chr20	49345567	NA	NA	16		cg15218995	chr17	43922423	SPPL2C	NA	106		cg23737737	chr12	6665370	NA	NA	47		cg03355690	chr6	35265616	DEF6	NA	125		cg26842802	chr2	202125212	CASP8	NA	82
cg04213384	chr13	98960589	FARP1	NA	16		cg27504861	chr17	49825314	CA10	NA	106		cg26750742	chr2	209054670	C2orf80	NA	47		cg03826564	chr15	101629310	NA	NA	125		cg05612839	chr16	85768907	C16orf74	NA	81
cg05590053	chr8	120684755	NA	NA	16		cg02965895	chr11	5020172	NA	NA	105		cg00319595	chr16	75300861	NA	NA	46		cg04002454	chr2	231191893	SP140L	NA	125		cg08697251	chr5	1489875	LPCAT1	Island	81
cg05749728	chr10	126826902	CTBP2	NA	16		cg03462053	chr12	52887263	NA	NA	105		cg06223018	chr3	49557076	DAG1	NA	46		cg04198210	chr15	74528606	NA	NA	125		cg13597051	chr6	31695599	DDAH2	N_Shore	81
cg07037032	chr1	19614429	AKR7A3	N_Shore	16		cg03466598	chr16	1305718	NA	NA	105		cg06623197	chr22	30400763	MTMR3	NA	46		cg06745704	chr1	27668325	NA	NA	125		cg15551881	chr9	123688715	TRAF1	N_Shelf	81
cg07739826	chr11	59378927	OSBP	N_Shelf	16		cg04059696	chr2	27211953	MAPRE3	NA	105		cg13096208	chr18	55019843	ST8SIA3	Island	46		cg07516196	chr6	30044002	NA	NA	125		cg16274890	chr3	127299325	TPRA1	NA	81
cg07804260	chr11	2397977	CD81-AS1	N_Shore	16		cg06967998	chr11	132527438	OPCML	NA	105		cg13192013	chr4	160188736	NA	NA	46		cg10633906	chr7	1595602	TMEM184A	NA	125		cg18445108	chr17	5138259	LOC100130950	NA	81
cg10153733	chr9	33042787	SMU1	N_Shore	16		cg07171893	chr8	144473450	NA	NA	105		cg13758780	chr9	124329514	DAB2IP	NA	46		cg12542933	chr2	85804724	VAMP8	NA	125		cg19647567	chr5	176935305	DOK3	S_Shelf	81
cg10581876	chr1	205645246	SLC45A3	N_Shelf	16		cg08864375	chr6	168107203	NA	NA	105		cg17912835	chr2	105478804	NA	NA	46		cg14004678	chr17	77001516	CANT1	NA	125		cg21359303	chr10	106068573	NA	NA	81
cg11644370	chr17	73553911	LLGL2	NA	16		cg08939394	chr1	17614144	NA	NA	105		cg18536707	chr5	67484212	NA	NA	46		cg17163527	chr1	3447348	MEGF6	N_Shore	125		cg02326386	chr19	2085286	MOB3A	NA	80
cg11873311	chr2	128953231	UGGT1	NA	16		cg10264003	chr11	110198965	NA	NA	105		cg20277905	chr20	61809716	NA	NA	46		cg19309463	chr8	145806752	ARHGAP39	S_Shore	125		cg05214235	chr11	12737685	TEAD1	NA	80
cg15244327	chr8	23021690	NA	NA	16		cg13641012	chr5	491859	SLC9A3	Island	105		cg20495333	chr2	121107947	INHBB	S_Shore	46		cg22730029	chr13	41593582	NA	NA	125		cg05369623	chr6	148689065	SASH1	NA	80
cg17446958	chr4	140854777	MAML3	NA	16		cg14511923	chr1	7842369	NA	NA	105		cg21855910	chr17	30817397	CDK5R1	S_Shelf	46		cg02382532	chr6	42110867	NA	NA	124		cg11176159	chr1	28213800	NA	NA	80
cg17620335	chr10	51566824	TIMM23B	S_Shore	16		cg15488963	chr2	106262226	NA	NA	105		cg24713204	chr19	57019373	ZNF471	Island	46		cg03595580	chr7	97880848	TECPR1	N_Shore	124		cg16509569	chr12	54891634	NCKAP1L	NA	80
cg17702736	chr6	35941709	SLC26A8	NA	16		cg23366752	chr15	78556502	DNAJA4	Island	105		cg26544377	chr7	54955929	NA	NA	46		cg08302325	chr6	106551827	PRDM1	NA	124		cg19766471	chr11	2322802	C11orf21	NA	80
cg19091779	chr12	13200089	KIAA1467	S_Shelf	16		cg00676711	chr8	21268342	NA	NA	104		cg06154903	chr11	64642558	EHD1	N_Shelf	45		cg09596614	chr9	112970404	C9orf152	NA	124		cg20873136	chr2	129037710	HS6ST1	NA	80
cg19731541	chr2	206553344	NRP2	S_Shelf	16		cg01310345	chr17	79066515	BAIAP2	NA	104		cg08374472	chr16	87445639	ZCCHC14	Island	45		cg12583970	chr1	27190330	SFN	N_Shore	124		cg07682037	chr11	63974153	FERMT3	N_Shore	79
cg21007971	chr22	38508132	PLA2G6	NA	16		cg01352294	chr6	109614626	NA	NA	104		cg13096701	chr4	160188727	NA	NA	45		cg13204568	chr1	12679255	NA	NA	124		cg08844313	chr5	149240529	PDE6A	NA	79
cg21074350	chr7	101335435	NA	NA	16		cg07989851	chr15	38117466	NA	NA	104		cg14025021	chr15	43809510	NA	NA	45		cg19598514	chr11	442149	NA	NA	124		cg16445596	chr16	90075204	DBNDD1	NA	79
cg21532088	chr17	80662567	NA	NA	16		cg17487029	chr10	86958767	NA	NA	104		cg14063129	chr14	105802387	PACS2	NA	45		cg20821276	chr17	65243119	NA	NA	124		cg24835948	chr5	14331816	TRIO	NA	79
cg21853989	chr1	45804726	MUTYH	N_Shore	16		cg18187200	chr12	47479939	PCED1B	NA	104		cg14485633	chr9	136783440	VAV2	NA	45		cg24625388	chr10	21463858	NA	NA	124		cg00681462	chr14	75800724	NA	NA	78
cg22031522	chr19	40420037	FCGBP	N_Shore	16		cg21533897	chr11	64377229	NRXN2	S_Shore	104		cg14762436	chr7	24917750	OSBPL3	NA	45		cg01093786	chr11	96047698	MAML2	NA	123		cg00945209	chr17	76801579	USP36	S_Shelf	78
cg22425467	chr6	30131189	TRIM15	NA	16		cg21625146	chr5	486483	SLC9A3	N_Shore	104		cg15286094	chr7	116660213	ST7	NA	45		cg02390801	chr15	74528565	NA	NA	123		cg08058560	chr1	117544206	NA	NA	78
cg22512768	chr4	139932535	NA	NA	16		cg24177217	chr6	29702053	NA	NA	104		cg16422098	chr10	15761881	ITGA8	Island	45		cg02507296	chr10	104211328	NA	NA	123		cg12835118	chr3	56789110	ARHGEF3	NA	78
cg23702727	chr17	73642607	RECQL5	NA	16		cg01572460	chr5	15865364	FBXL7	NA	103		cg16522412	chr13	33926811	NA	NA	45		cg04844534	chr11	13073904	NA	NA	123		cg18576206	chr22	44392384	SAMM50	Island	78
cg25206073	chr11	19812858	NAV2	NA	16		cg02660277	chr7	157438616	PTPRN2	N_Shore	103		cg17295878	chr17	77924665	TBC1D16	S_Shore	45		cg14091631	chr1	225117076	NA	NA	123		cg19769147	chr14	105860954	PACS2	N_Shelf	78
cg27404050	chr19	36303880	PRODH2	NA	16		cg03363633	chr19	36400317	NA	NA	103		cg21651328	chr19	21657756	NA	NA	45		cg19458529	chr5	66347164	MAST4	NA	123		cg21376733	chr12	54891636	NCKAP1L	NA	78
cg00428526	chr4	7031099	TBC1D14	S_Shelf	15		cg05754905	chr1	160992352	NA	NA	103		cg22788243	chr4	36285698	DTHD1	NA	45		cg22069749	chr20	62111366	NA	NA	123		cg27597459	chr5	178204766	NA	NA	78
cg01054938	chr17	48712923	ABCC3	S_Shore	15		cg06239064	chr12	66697621	HELB	NA	103		cg01298514	chr6	43736807	NA	NA	44		cg23620049	chr3	185270558	NA	NA	123		cg02740606	chr11	67206418	CORO1B	S_Shelf	77
cg01452581	chr6	30131915	TRIM15	NA	15		cg06284816	chr16	4655433	NA	NA	103		cg03562531	chr3	53764604	CACNA1D	NA	44		cg27238470	chr1	41950325	EDN2	NA	123		cg03653573	chr5	131762326	C5orf56	NA	77
cg02374207	chr11	63852804	MACROD1	Island	15		cg10344477	chr17	81006524	B3GNTL1	N_Shelf	103		cg04415599	chr19	37464508	NA	NA	44		cg01561719	chr10	90611855	NA	NA	122		cg09419005	chr17	80407379	C17orf62	N_Shore	77
cg02463844	chr16	88152170	NA	NA	15		cg11316131	chr5	180230767	NA	NA	103		cg14185547	chr8	145497339	BOP1	N_Shore	44		cg04853995	chr12	112550460	NA	NA	122		cg09853238	chr6	149532290	NA	NA	77
cg03149320	chr8	124255887	ZHX1-C8orf76	S_Shelf	15		cg13602461	chr8	55066317	NA	NA	103		cg14699728	chr11	66188522	NPAS4	Island	44		cg11468193	chr17	75282040	NA	NA	122		cg19774846	chr1	25292225	NA	NA	77
cg03323067	chr2	218767655	TNS1	NA	15		cg20767977	chr17	56743059	TEX14	S_Shelf	103		cg15686474	chr8	29732547	NA	NA	44		cg12413918	chr17	37855819	NA	NA	122		cg27262415	chr11	67205166	NA	NA	77
cg04756594	chr16	24857601	SLC5A11	NA	15		cg20970886	chr3	192568714	MB21D2	NA	103		cg16356622	chr1	36351841	AGO1	S_Shelf	44		cg14960043	chr6	35265624	DEF6	NA	122		cg05201185	chr6	30459139	HLA-E	S_Shore	76
cg06983052	chr1	90288099	LRRC8D	S_Shore	15		cg22650458	chr7	30188720	MTURN	NA	103		cg22517995	chr19	37096588	ZNF382	Island	44		cg18059891	chr19	36499721	NA	NA	122		cg07375256	chr7	99222196	ZSCAN25	NA	76
cg07336987	chr11	625147	NA	NA	15		cg23897302	chr14	103393970	AMN	N_Shore	103		cg24823679	chr19	5093491	KDM4B	Island	44		cg19631472	chr11	18415641	NA	NA	122		cg15719903	chr12	6570167	TAPBPL	NA	76
cg07679322	chr10	121503164	INPP5F	NA	15		cg26937038	chr1	153330072	NA	NA	103		cg25359908	chr7	149918047	NA	NA	44		cg21215336	chr19	7953705	LRRC8E	Island	122		cg16061668	chr11	70257149	CTTN	N_Shore	76
cg09289251	chr16	2207865	TRAF7	S_Shore	15		cg00883689	chr2	54802904	SPTBN1	NA	102		cg26309134	chr19	56879571	NA	NA	44		cg22609522	chr22	46403218	LOC730668	NA	122		cg16754613	chr16	89163418	ACSF3	N_Shelf	76
cg09364122	chr1	942198	NA	NA	15		cg01022345	chr14	101317819	NA	NA	102		cg26351229	chr8	132053780	NA	NA	44		cg25471443	chr1	27668058	NA	NA	122		cg23497683	chr2	100759159	NA	NA	76
cg09826056	chr1	78511360	NA	NA	15		cg03661929	chr3	116503715	NA	NA	102		cg03217253	chr19	53758055	ZNF677	Island	43		cg25810857	chr17	75279120	NA	NA	122		cg23730408	chr18	46061606	NA	NA	76
cg10620680	chr1	178025100	NA	NA	15		cg05890550	chr17	2699706	NA	NA	102		cg04332534	chr19	37096487	ZNF382	Island	43		cg25928447	chr17	72439217	GPRC5C	N_Shelf	122		cg00045607	chr1	161039690	ARHGAP30	NA	75
cg11300208	chr3	178422610	KCNMB2	NA	15		cg06092084	chr1	1858106	NA	NA	102		cg04396791	chr11	70508180	SHANK2	N_Shore	43		cg26175448	chr17	39072167	NA	NA	122		cg14311134	chr19	7414062	NA	NA	75
cg12017722	chr15	89181425	NA	NA	15		cg08568298	chr17	43922240	NA	NA	102		cg04792034	chr12	58263161	NA	NA	43		cg00455386	chr7	140104086	RAB19	NA	121		cg14473145	chr14	38725656	NA	NA	75
cg12296269	chr1	17091021	NA	NA	15		cg10961484	chr11	120530860	GRIK4	NA	102		cg05403316	chr2	55339939	NA	NA	43		cg01296532	chr3	157217187	VEPH1	NA	121		cg19279042	chr6	31550090	LTB	S_Shore	75
cg12518775	chr2	69970294	ANXA4	S_Shore	15		cg18121066	chr17	80794274	ZNF750	S_Shelf	102		cg06151243	chr17	5000872	NA	NA	43		cg05650680	chr8	1765217	NA	NA	121		cg23093496	chr16	29757323	C16orf54	NA	75
cg16906765	chr15	75475038	NA	NA	15		cg18583697	chr8	35576222	UNC5D	NA	102		cg07448060	chr7	79083753	NA	NA	43		cg07207669	chr1	155102388	EFNA1	S_Shore	121		cg23663476	chr16	28996449	LAT	NA	75
cg17431922	chr1	19599516	NA	NA	15		cg23221603	chr2	26963883	NA	NA	102		cg11420192	chr2	239495208	NA	NA	43		cg11421182	chr20	36153479	BLCAP	N_Shelf	121		cg24254842	chr1	42193353	HIVEP3	NA	75
cg18229134	chr5	176516040	FGFR4	S_Shore	15		cg26890181	chr19	44285940	NA	NA	102		cg14367229	chr13	28367741	GSX1	Island	43		cg13579752	chr5	153577937	GALNT10	NA	121		cg26280326	chr5	134708606	H2AFY	NA	75
cg19807237	chr1	218470982	RRP15	NA	15		cg27628707	chr15	31727289	NA	NA	102		cg14898623	chr12	124941871	NCOR2	S_Shore	43		cg18533397	chr1	110186005	NA	NA	121		cg03683087	chr10	114746071	TCF7L2	NA	74
cg20533530	chr4	3443694	HGFAC	NA	15		cg02940362	chr11	5009201	NA	NA	101		cg15817130	chr5	16742179	MYO10	NA	43		cg23447996	chr9	93564603	SYK	S_Shore	121		cg11236746	chr3	33096255	GLB1	NA	74
cg21899374	chr8	144915517	NA	NA	15		cg03543319	chr2	68882249	PROKR1	N_Shore	101		cg15877399	chr12	116625593	MED13L	NA	43		cg02072495	chr15	60689285	ANXA2	N_Shore	120		cg15436385	chr11	72858122	NA	NA	74
cg23292259	chr14	39702965	NA	NA	15		cg06812574	chr10	18331664	SLC39A12	NA	101		cg16063474	chr2	120014005	STEAP3	NA	43		cg02682520	chr5	159895160	NA	NA	120		cg17803993	chr3	71276214	FOXP1	NA	74
cg23454284	chr17	935685	ABR	S_Shore	15		cg10888900	chr10	134872087	NA	NA	101		cg16136290	chr1	112280233	FAM212B	N_Shore	43		cg03190267	chr16	2523468	NTN3	Island	120		cg22018086	chr22	45124555	PRR5-ARHGAP8	N_Shore	74
cg25224330	chr7	5278293	NA	NA	15		cg13793580	chr3	169540297	LRRIQ4	NA	101		cg16486432	chr3	52350245	NA	NA	43		cg06204948	chr11	63656090	MARK2	NA	120		cg08685085	chr12	57114435	NACA	NA	73
cg25909064	chr11	120082805	OAF	S_Shore	15		cg18151345	chr11	60720229	NA	NA	101		cg19267861	chr20	61809724	NA	NA	43		cg07156336	chr3	128501650	RAB7A	NA	120		cg18960620	chr12	122067403	ORAI1	S_Shelf	73
cg27262850	chr18	74826769	NA	NA	15		cg20236089	chr6	15629162	DTNBP1	NA	101		cg19709355	chr17	38504102	RARA	S_Shelf	43		cg07381930	chr10	99608915	LINC00866	N_Shore	120		cg20324199	chr9	96080326	WNK2	Island	73
cg27485152	chr8	142311034	NA	NA	15		cg00326231	chr22	19278249	CLTCL1	N_Shore	100		cg20098875	chr19	5093370	KDM4B	N_Shore	43		cg09566995	chr11	1320634	TOLLIP	S_Shelf	120		cg24129356	chr6	32920735	HLA-DMA	NA	73
cg27511289	chr8	1879786	ARHGEF10	NA	15		cg09016324	chr16	1053741	NA	NA	100		cg27391267	chr19	58545333	NA	NA	43		cg10418263	chr6	35265544	NA	NA	120		cg04147906	chr17	26373775	NLK	NA	72
cg00471190	chr16	3115809	IL32	NA	14		cg10062193	chr4	47533905	ATP10D	NA	100		cg00830492	chr7	47432311	TNS3	NA	42		cg13992911	chr5	1003504	NA	NA	120		cg15358690	chr17	78849910	RPTOR	Island	72
cg00559992	chr5	67581342	NA	NA	14		cg13443733	chr17	2699689	NA	NA	100		cg05967120	chr7	100064619	TSC22D4	NA	42		cg14022090	chr11	34642303	NA	NA	120		cg23506842	chr1	202130920	NA	NA	72
cg00887112	chr2	202644572	ALS2	N_Shore	14		cg15343224	chr11	134306578	LOC283177	NA	100		cg06259934	chr10	81034374	ZMIZ1	NA	42		cg14824732	chr4	153856547	NA	NA	120		cg23723410	chr1	59486037	NA	NA	72
cg01391650	chr1	180904703	KIAA1614	Island	14		cg21776286	chr7	99964298	PILRB	NA	100		cg08428819	chr10	123924042	TACC2	S_Shore	42		cg23212751	chr1	44401433	ARTN	N_Shore	120		cg23949574	chr2	240302855	HDAC4	NA	72
cg02716826	chr9	33447032	AQP3	N_Shore	14		cg23311905	chr12	132680792	NA	NA	100		cg09376835	chr8	131347294	ASAP1	NA	42		cg27500983	chr20	34700201	NA	NA	120		cg24420089	chr11	457304	PTDSS2	N_Shore	72
cg03862380	chr20	43029895	HNF4A	NA	14		cg24515861	chr17	43922122	NA	NA	100		cg10495931	chr16	72232102	NA	NA	42		cg00787282	chr2	28788949	PLB1	N_Shore	119		cg05757530	chr16	57038916	NA	NA	71
cg05701418	chr6	30131361	TRIM15	NA	14		cg24820663	chr10	25755241	GPR158	NA	100		cg12136772	chr16	68481813	SMPD3	Island	42		cg00917156	chr16	57831841	KIFC3	NA	119		cg08355301	chr17	62009651	CD79B	NA	71
cg05718253	chr19	11347359	DOCK6	NA	14		cg25212701	chr1	162351664	C1orf226	NA	100		cg13406593	chr9	133767851	NA	NA	42		cg04091702	chr5	68711640	MARVELD2	S_Shore	119		cg12353452	chr12	51717865	BIN2	NA	71
cg08030625	chr16	21244898	NA	NA	14		cg00291292	chr20	61702795	LOC63930	N_Shore	99		cg13526264	chr6	113886304	NA	NA	42		cg05354479	chr14	71276874	NA	NA	119		cg23924647	chr12	122227872	RHOF	N_Shelf	71
cg08415731	chr6	18273503	NA	NA	14		cg02704570	chr7	157647109	PTPRN2	N_Shore	99		cg13682735	chr3	129407530	TMCC1	NA	42		cg05654925	chr1	10752632	CASZ1	N_Shore	119		cg02597698	chr22	30662987	NA	NA	70
cg09234973	chr2	113975820	PAX8	NA	14		cg03661110	chr17	48581622	NA	NA	99		cg16231917	chr8	128930166	PVT1	NA	42		cg05980719	chr16	75788403	NA	NA	119		cg06825448	chr2	240884925	NA	NA	70
cg09710316	chr3	170744871	NA	NA	14		cg05440642	chr10	73507806	C10orf54	NA	99		cg18335068	chr19	53757910	ZNF677	Island	42		cg07438401	chr3	67698057	SUCLG2	NA	119		cg07620562	chr3	124933890	NA	NA	70
cg10842126	chr10	74714745	NA	NA	14		cg06106653	chr10	84719878	NRG3	NA	99		cg18673377	chr19	58446898	NA	NA	42		cg09736361	chr2	242833228	LINC01237	Island	119		cg17009616	chr22	24549738	CABIN1	N_Shelf	70
cg11320318	chr4	111115795	ELOVL6	N_Shore	14		cg06915470	chr19	4555999	SEMA6B	Island	99		cg21028402	chr6	113932902	NA	NA	42		cg11624060	chr5	1316038	NA	NA	119		cg26616156	chr21	44876290	NA	NA	70
cg13209335	chr1	180878648	NA	NA	14		cg07410173	chr16	32934020	NA	NA	99		cg22203219	chr12	6665335	NA	NA	42		cg18184218	chr10	24755438	KIAA1217	NA	119		cg02794695	chr8	134072611	TG	NA	69
cg13716760	chr9	15371248	NA	NA	14		cg07585427	chr1	11917550	NPPB	N_Shore	99		cg27413290	chr8	144552725	ZC3H3	Island	42		cg18966401	chr1	201979478	NA	NA	119		cg02861056	chr2	68592345	PLEK	NA	69
cg13861536	chr1	180904914	KIAA1614	S_Shore	14		cg09472467	chr15	27114644	GABRA5	S_Shore	99		cg00806239	chr6	43456984	TJAP1	NA	41		cg01934781	chr12	12223947	NA	NA	118		cg03753191	chr13	43566902	NA	NA	69
cg15924285	chr11	93465688	NA	NA	14		cg12751693	chr12	62629162	NA	NA	99		cg07655636	chr19	22034418	NA	NA	41		cg03977657	chr1	209825747	LAMB3	NA	118		cg06086316	chr12	48207862	HDAC7	S_Shore	69
cg16278661	chr19	59023484	NA	NA	14		cg15263682	chr10	88779935	NA	NA	99		cg10597661	chr8	8256332	NA	NA	41		cg04896115	chr7	47674905	NA	NA	118		cg08255481	chr16	88103035	BANP	S_Shore	69
cg16370701	chr6	43029051	KLC4	S_Shore	14		cg17242596	chr11	132527296	OPCML	NA	99		cg14710529	chr2	9387472	ASAP2	NA	41		cg06892912	chr6	30043858	NA	NA	118		cg10530767	chr17	56409028	NA	NA	69
cg16519399	chr11	63853037	MACROD1	Island	14		cg18002862	chr17	2718230	RAP1GAP2	NA	99		cg14768785	chr3	172166517	NA	NA	41		cg11300809	chr2	223288637	NA	NA	118		cg18113826	chr6	31583942	AIF1	N_Shelf	69
cg20358275	chr11	74870675	SLCO2B1	NA	14		cg24038105	chr1	15679299	FHAD1	NA	99		cg17198308	chr12	6665108	IFFO1	Island	41		cg11576424	chr5	131750756	C5orf56	S_Shelf	118		cg20472746	chr13	42039334	RGCC	NA	69
cg20759626	chr13	74250870	NA	NA	14		cg26862861	chr8	144344397	ZFP41	NA	99		cg17486097	chr8	35093411	UNC5D	Island	41		cg11845417	chr11	111789613	C11orf52	NA	118		cg22648996	chr10	63946213	NA	NA	69
cg21246595	chr15	99057549	FAM169B	NA	14		cg27478659	chr17	39769012	KRT16	NA	99		cg19523667	chr7	44795780	ZMIZ2	NA	41		cg19251326	chr6	31688080	LY6G6C	N_Shelf	118		cg23384708	chr6	31544934	TNF	N_Shelf	69
cg21710826	chr7	20240145	MACC1	NA	14		cg01574571	chr19	18197710	IL12RB1	NA	98		cg22675767	chr1	1234367	ACAP3	NA	41		cg19846295	chr15	94654174	NA	NA	118		cg24879560	chr3	65342971	NA	NA	69
cg21769117	chr6	31705273	NA	NA	14		cg02810967	chr4	17813558	NCAPG	S_Shore	98		cg00748589	chr12	11653486	NA	NA	40		cg22433862	chr1	28013341	NA	NA	118		cg07380416	chr11	60739172	CD6	NA	68
cg23240479	chr11	126083901	FAM118B	S_Shore	14		cg20667796	chr17	73720234	ITGB4	S_Shelf	98		cg00980804	chr2	150977441	NA	NA	40		cg01937809	chr1	37941854	ZC3H12A	S_Shore	117		cg09849319	chr5	1494983	LPCAT1	Island	68
cg23646375	chr1	209847618	NA	NA	14		cg21538684	chr6	13274180	PHACTR1	NA	98		cg02090418	chr4	113333269	ALPK1	Island	40		cg02927327	chr6	35265759	DEF6	NA	117		cg11550234	chr19	14550997	PKN1	N_Shore	68
cg23835646	chr22	37976063	NA	NA	14		cg24387800	chr8	961733	ERICH1-AS1	N_Shore	98		cg03227338	chr11	46998965	C11orf49	NA	40		cg11680590	chr15	92701885	SLCO3A1	NA	117		cg14913777	chr10	43947405	ZNF487	N_Shelf	68
cg23906612	chr6	43958679	NA	NA	14		cg24887211	chr14	77292625	NA	NA	98		cg03635766	chr17	38607865	IGFBP4	NA	40		cg11807829	chr4	54458109	NA	NA	117		cg20669292	chr17	40823420	PLEKHH3	Island	68
cg00084184	chr4	10019009	SLC2A9	N_Shore	13		cg02066681	chr21	46823800	NA	NA	97		cg04768713	chr19	53073334	NA	NA	40		cg13354988	chr2	263656	SH3YL1	Island	117		cg22436753	chr1	209929546	TRAF3IP3	NA	68
cg00238570	chr2	110871644	MALL	N_Shore	13		cg04131101	chr11	94427846	NA	NA	97		cg04913265	chr11	133939627	JAM3	Island	40		cg14326805	chr9	71737756	NA	NA	117		cg26112797	chr17	56409011	NA	NA	68
cg00283535	chr8	124749564	ANXA13	NA	13		cg06269559	chr2	15298785	NA	NA	97		cg04914930	chr13	44785481	NA	NA	40		cg20914725	chr2	74776831	LOXL3	Island	117		cg03065612	chr16	3627730	NA	NA	67
cg00574412	chr17	27892866	ABHD15	N_Shore	13		cg06871213	chr16	10971250	CIITA	N_Shore	97		cg04974290	chr17	5001047	NA	NA	40		cg24308560	chr3	49941425	NA	NA	117		cg04300115	chr20	62200199	NA	NA	67
cg01426125	chr6	17817690	KIF13A	NA	13		cg07705604	chr6	158778313	TULP4	NA	97		cg05020604	chr19	37096329	ZNF382	Island	40		cg24951100	chr10	13760075	FRMD4A	NA	117		cg06340367	chr20	35274595	SLA2	NA	67
cg01770400	chr1	173886485	SERPINC1	NA	13		cg07865418	chr5	6411408	NA	NA	97		cg05183271	chr11	113577386	NA	NA	40		cg25936381	chr17	38657875	NA	NA	117		cg06508867	chr16	87814178	NA	NA	67
cg02981663	chr13	28232083	NA	NA	13		cg10440877	chr2	208378475	NA	NA	97		cg07068761	chr14	77505182	NA	NA	40		cg26137121	chr8	145578601	NA	NA	117		cg09366118	chr2	113931525	NA	NA	67
cg04018023	chr7	47616088	TNS3	NA	13		cg16113793	chr18	21451607	NA	NA	97		cg07557260	chr8	132052870	NA	NA	40		cg11820833	chr14	65187054	PLEKHG3	NA	116		cg12098228	chr7	2106321	MAD1L1	N_Shore	67
cg04362112	chr1	17091946	NA	NA	13		cg16497293	chr16	15596082	C16orf45	NA	97		cg08110785	chr17	55952217	CUEDC1	NA	40		cg12184624	chr10	105239164	NA	NA	116		cg13790288	chr2	204582969	CD28	NA	67
cg04849878	chr5	176516112	FGFR4	S_Shore	13		cg20697394	chr12	132918305	NA	NA	97		cg08884539	chr12	3361725	TSPAN9	NA	40		cg15541611	chr10	104211319	NA	NA	116		cg17122213	chr1	1564920	MIB2	Island	67
cg05338167	chr15	68498251	CALML4	NA	13		cg21214521	chr7	569979	NA	NA	97		cg09147985	chr11	40314618	LRRC4C	NA	40		cg16310513	chr18	55471075	NA	NA	116		cg26673784	chr10	80787497	NA	NA	67
cg05487895	chr5	139080952	NA	NA	13		cg23973115	chr10	62540149	CDK1	S_Shore	97		cg09238235	chr7	99691833	MCM7	NA	40		cg17596359	chr13	114844124	RASA3	S_Shelf	116		cg27372452	chr15	101715819	NA	NA	67
cg06174078	chr11	1325718	TOLLIP	NA	13		cg01574513	chr16	85981720	NA	NA	96		cg09495207	chr16	67978445	SLC12A4	NA	40		cg18901278	chr17	76128531	TMC8	S_Shore	116		cg00916899	chr20	35944932	MANBAL	NA	66
cg09387486	chr7	156309358	LINC01006	NA	13		cg03957124	chr6	37016869	NA	NA	96		cg10174683	chr16	85619974	NA	NA	40		cg19132360	chr20	16728233	NA	NA	116		cg01437204	chr1	202130344	PTPN7	NA	66
cg09843049	chr1	1373316	VWA1	N_Shore	13		cg07152520	chr3	126901894	NA	NA	96		cg12122146	chr12	130388216	NA	NA	40		cg23829102	chr4	124476694	NA	NA	116		cg10200202	chr10	121277385	RGS10	NA	66
cg10462998	chr5	175976188	NA	NA	13		cg08842616	chr16	70733772	VAC14	NA	96		cg13480738	chr2	46110087	PRKCE	NA	40		cg08151612	chr19	49055438	NA	NA	115		cg21773162	chr2	98330087	ZAP70	NA	66
cg15715853	chr3	150916446	GPR171	NA	13		cg08861115	chr2	113735377	NA	NA	96		cg14918082	chr17	7833237	NA	NA	40		cg11225528	chr8	80803207	NA	NA	115		cg22793129	chr19	2085297	MOB3A	NA	66
cg16512364	chr13	50513235	NA	NA	13		cg15125566	chr13	114876964	RASA3	Island	96		cg16924045	chr2	191343262	MFSD6	NA	40		cg11939399	chr4	57773300	NA	NA	115		cg24525952	chr7	2127830	MAD1L1	NA	66
cg18350391	chr16	3115552	IL32	NA	13		cg16163382	chr2	37938640	NA	NA	96		cg20779964	chr20	54580070	CBLN4	Island	40		cg13358873	chr2	69271042	ANTXR1	NA	115		cg02152819	chr2	232258417	NA	NA	65
cg18748062	chr19	3966842	DAPK3	S_Shore	13		cg20839149	chr1	156786601	SH2D2A	S_Shelf	96		cg22721334	chr19	58609618	ZSCAN18	Island	40		cg19240637	chr2	7172297	RNF144A	Island	115		cg03593259	chr11	63321562	HRASLS2	NA	65
cg19758881	chr2	217928518	NA	NA	13		cg23741759	chr10	86959046	NA	NA	96		cg24368848	chr19	58545160	NA	NA	40		cg19813884	chr1	59043370	NA	NA	115		cg05564251	chr2	231090640	SP140	NA	65
cg20373747	chr6	25930943	SLC17A2	NA	13		cg02653521	chr2	241373820	NA	NA	95		cg25729445	chr6	29595347	GABBR1	Island	40		cg21333665	chr17	73840659	UNC13D	NA	115		cg16886414	chr17	78851149	RPTOR	S_Shore	65
cg20774552	chr11	46415316	NA	NA	13		cg05298088	chr22	50469442	NA	NA	95		cg25784220	chr19	58609602	ZSCAN18	Island	40		cg23682609	chr20	52687365	NA	NA	115		cg18087306	chr19	2446487	LMNB2	S_Shore	65
cg20775109	chr6	168358086	MLLT4	NA	13		cg07037509	chr1	112285979	NA	NA	95		cg27162435	chr17	7833163	NA	NA	40		cg24331162	chr11	1855665	SYT8	NA	115		cg18696027	chr15	45002597	NA	NA	65
cg21297772	chr1	48688453	SLC5A9	NA	13		cg07116766	chr17	28887643	TBC1D29	NA	95		cg00502665	chr19	56988813	NA	NA	39		cg25023684	chr7	155714868	NA	NA	115		cg20667480	chr17	77916768	TBC1D16	Island	65
cg21614107	chr19	1633073	TCF3	S_Shelf	13		cg10720966	chr7	101863862	CUX1	NA	95		cg01493517	chr12	6665447	NA	NA	39		cg25658385	chr6	35265341	NA	NA	115		cg23468927	chr11	67206263	CORO1B	S_Shelf	65
cg22678073	chr1	8087421	NA	NA	13		cg12367786	chr21	39290161	NA	NA	95		cg05826295	chr6	113886340	NA	NA	39		cg27150896	chr12	6421667	PLEKHG6	S_Shore	115		cg24421410	chr6	32920220	HLA-DMA	NA	65
cg23172911	chr1	165880082	UCK2	NA	13		cg16812893	chr21	31813075	KRTAP15-1	NA	95		cg07018404	chr5	126193470	NA	NA	39		cg00099427	chr1	159870134	NA	NA	114		cg26878947	chr6	15658832	DTNBP1	N_Shelf	65
cg23702046	chr12	3371110	TSPAN9	NA	13		cg23280730	chr1	244534647	C1orf100	NA	95		cg08093277	chr6	29595299	GABBR1	Island	39		cg03327403	chr12	53298911	NA	NA	114		cg00025044	chr10	50716478	ERCC6	NA	64
cg23922755	chr4	3443656	NA	NA	13		cg25806655	chr19	4543498	SEMA6B	Island	95		cg08361180	chr10	103432427	FBXW4	NA	39		cg08799727	chr7	80549660	NA	NA	114		cg02522196	chr12	44226393	NA	NA	64
cg23994061	chr2	3633519	NA	NA	13		cg25892286	chr4	7187328	NA	NA	95		cg09547226	chr19	5058863	KDM4B	N_Shelf	39		cg09303236	chr17	38657915	NA	NA	114		cg05661533	chr5	1495043	LPCAT1	Island	64
cg26940676	chr17	77963988	TBC1D16	N_Shore	13		cg26679047	chr8	35297622	UNC5D	NA	95		cg09568464	chr19	56904901	NA	NA	39		cg09514366	chr16	11690918	NA	NA	114		cg08275025	chr11	314493	IFITM1	N_Shore	64
cg00533827	chr2	86163827	NA	NA	12		cg02898159	chr19	5346237	NA	NA	94		cg09837656	chr15	65149245	PLEKHO2	NA	39		cg11731300	chr1	161008542	TSTD1	Island	114		cg14191688	chr11	70257035	CTTN	N_Shore	64
cg01116831	chr16	2190356	NA	NA	12		cg03283235	chr12	130354828	TMEM132D	NA	94		cg11294513	chr19	58220295	ZNF154	Island	39		cg12620035	chr7	73247613	NA	NA	114		cg15844596	chr20	35274570	SLA2	NA	64
cg02459569	chr1	150944634	CERS2	N_Shore	12		cg04239078	chr1	209549585	NA	NA	94		cg11312896	chr19	58545122	NA	NA	39		cg15164103	chr7	130126871	NA	NA	114		cg20803910	chr17	6659375	XAF1	NA	64
cg03152500	chr20	33762673	PROCR	Island	12		cg05764422	chr16	1230316	CACNA1H	Island	94		cg11557382	chr7	153446256	NA	NA	39		cg16076328	chr2	47597118	EPCAM	Island	114		cg25484252	chr3	72184399	NA	NA	64
cg03439687	chr13	42894507	AKAP11	NA	12		cg10881749	chr1	234792390	LOC101927787	NA	94		cg11747183	chr7	149918226	NA	NA	39		cg00520933	chr10	31607160	ZEB1-AS1	N_Shore	113		cg25953692	chr6	31695415	DDAH2	N_Shore	64
cg03508235	chr14	23445994	AJUBA	N_Shelf	12		cg12479098	chr11	6342231	NA	NA	94		cg12360029	chr19	53696623	NA	NA	39		cg01466348	chr2	161503843	NA	NA	113		cg26236922	chr20	60912673	LAMA5	S_Shore	64
cg03585053	chr2	240169028	HDAC4	NA	12		cg14038339	chr1	245254484	NA	NA	94		cg12406363	chr1	224475811	NVL	NA	39		cg04681525	chr9	132145577	NA	NA	113		cg26501007	chr8	126614261	NA	NA	64
cg03721528	chr7	120967900	WNT16	N_Shore	12		cg15203777	chr1	159140702	NA	NA	94		cg16153168	chr5	68114337	NA	NA	39		cg08042538	chr20	821854	NA	NA	113		cg00810292	chr13	75900518	TBC1D4	NA	63
cg03970032	chr1	16062915	SLC25A34	NA	12		cg15610437	chr19	827821	NA	NA	94		cg17069437	chr7	100064485	TSC22D4	NA	39		cg12063847	chr6	158184542	NA	NA	113		cg04625862	chr3	48341880	NME6	N_Shore	63
cg04071104	chr3	53878642	CHDH	N_Shore	12		cg18082788	chr6	149806339	NA	NA	94		cg18165914	chr11	113577118	NA	NA	39		cg20206277	chr21	43098901	NA	NA	113		cg14227558	chr2	213983851	IKZF2	NA	63
cg05198900	chr11	625023	CDHR5	Island	12		cg19823504	chr19	4556982	SEMA6B	N_Shore	94		cg19161124	chr7	153583563	NA	NA	39		cg21748136	chr3	195943366	NA	NA	113		cg00141162	chr3	121379777	HCLS1	NA	62
cg05593162	chr1	243577377	SDCCAG8	NA	12		cg22912497	chr19	38974117	RYR1	Island	94		cg20253872	chr1	110166571	AMPD2	S_Shelf	39		cg23090870	chr19	38755753	SPINT2	S_Shore	113		cg07573366	chr7	32802765	NA	NA	62
cg05673137	chr6	41007003	NA	NA	12		cg24260359	chr3	58200569	NA	NA	94		cg21884231	chr3	170303721	SLC7A14	Island	39		cg23896695	chr8	128931535	PVT1	NA	113		cg07739604	chr12	124950990	NCOR2	S_Shore	62
cg06226703	chr2	201242945	SPATS2L	NA	12		cg24710655	chr8	145086714	SPATC1	NA	94		cg24084706	chr19	4475136	HDGFRP2	S_Shelf	39		cg00237391	chr6	35265643	DEF6	NA	112		cg25039325	chr2	69002111	ARHGAP25	NA	62
cg06520307	chr7	149417640	KRBA1	S_Shore	12		cg00390484	chr22	20019695	TANGO2	NA	93		cg24300446	chr19	1255516	MIDN	Island	39		cg01272668	chr14	100091498	NA	NA	112		cg06513814	chr16	10647084	EMP2	NA	61
cg06793505	chr12	121164278	ACADS	S_Shore	12		cg00391031	chr10	72237473	NA	NA	93		cg25198340	chr3	57186283	IL17RD	NA	39		cg02814692	chr19	1496542	REEP6	Island	112		cg09251291	chr15	63483946	RAB8B	S_Shore	61
cg08310176	chr4	111398146	ENPEP	S_Shore	12		cg00492333	chr19	416188	NA	NA	93		cg00082235	chr12	6664536	IFFO1	Island	38		cg08411049	chr18	61144250	SERPINB5	NA	112		cg11372934	chr4	1195318	LOC100130872	NA	61
cg10237442	chr22	31475122	NA	NA	12		cg02544836	chr16	2737220	KCTD5	NA	93		cg01881265	chr17	934534	ABR	Island	38		cg10437722	chr17	35087542	NA	NA	112		cg15691199	chr14	23589419	NA	NA	61
cg11953516	chr2	27719501	NA	NA	12		cg04578317	chr14	105189737	NA	NA	93		cg03395558	chr11	70508329	SHANK2	Island	38		cg14909614	chr6	35454069	TEAD3	Island	112		cg17592853	chr1	29587255	PTPRU	Island	61
cg13345558	chr5	40796738	PRKAA1	N_Shore	12		cg07591515	chr1	51810132	NA	NA	93		cg04973183	chr4	160118923	NA	NA	38		cg15822328	chr1	1072197	NA	NA	112		cg23352695	chr17	29648811	NF1	NA	61
cg14143326	chr9	139553210	NA	NA	12		cg13615963	chr6	167536521	CCR6	NA	93		cg06756164	chr1	109490978	CLCC1	NA	38		cg15840891	chr2	102133972	NA	NA	112		cg23570245	chr17	42426011	GRN	NA	61
cg14149701	chr11	624995	CDHR5	Island	12		cg14952312	chr17	72350710	KIF19	Island	93		cg08862148	chr6	29595315	GABBR1	Island	38		cg27658026	chr10	105239085	NA	NA	112		cg27121758	chr19	3178742	S1PR4	Island	61
cg16423337	chr3	52828818	ITIH3	NA	12		cg15226659	chr19	4552594	SEMA6B	Island	93		cg09278107	chr14	105779826	NA	NA	38		cg08775230	chr11	111789493	HSPB2-C11orf52	NA	111		cg27217742	chr4	3365280	RGS12	Island	61
cg20240791	chr1	226068334	TMEM63A	N_Shore	12		cg17560340	chr17	684490	GLOD4	N_Shore	93		cg09581226	chr5	140857474	PCDHGB6	N_Shore	38		cg09723341	chr16	4986076	PPL	N_Shore	111		cg07136133	chr11	36422377	PRR5L	NA	60
cg20373326	chr16	82068803	NA	NA	12		cg20698421	chr2	65217623	SLC1A4	S_Shore	93		cg10741422	chr19	21769315	NA	NA	38		cg10869879	chr12	56474569	ERBB3	S_Shore	111		cg12269161	chr6	143178039	HIVEP2	NA	60
cg20441130	chr7	834565	NA	NA	12		cg21138405	chr5	131827807	NA	NA	93		cg18301583	chr19	53635967	ZNF415	Island	38		cg13841742	chr4	48909110	NA	NA	111		cg13060970	chr2	68592349	PLEK	NA	60
cg21562208	chr3	9920698	CIDEC	NA	12		cg23057567	chr19	47017629	PPP5D1	S_Shore	93		cg19895185	chr14	105802735	PACS2	NA	38		cg14561904	chr9	114360101	PTGR1	N_Shore	111		cg14564351	chr6	135644405	AHI1	NA	60
cg22225849	chr6	11188760	NEDD9	NA	12		cg26967305	chr22	29563734	KREMEN1	NA	93		cg21553182	chr19	52956821	NA	NA	38		cg16302655	chr11	113185879	TTC12	S_Shore	111		cg26598899	chr11	2321800	C11orf21	NA	60
cg24008238	chr6	168366528	NA	NA	12		cg03651054	chr13	50194643	NA	NA	92		cg25331919	chr18	47092023	LIPG	S_Shelf	38		cg17250262	chr2	30457110	LBH	S_Shore	111		cg01314252	chr3	9943828	NA	NA	59
cg24079790	chr11	107993467	ACAT1	S_Shore	12		cg06094707	chr17	78445867	NPTX1	S_Shore	92		cg25827022	chr17	7287652	TNK1	Island	38		cg22341471	chr12	123451323	NA	NA	111		cg01843506	chr3	32993165	CCR4	NA	59
cg24247231	chr15	67904302	MAP2K5	NA	12		cg06661994	chr20	62184363	NA	NA	92		cg03462380	chr15	27112902	GABRA5	Island	37		cg24411043	chr1	161008297	TSTD1	N_Shore	111		cg07598052	chr20	35274639	NA	NA	59
cg24790600	chr10	123368753	NA	NA	12		cg07059469	chr6	152421432	ESR1	NA	92		cg04110224	chr11	70508463	SHANK2	Island	37		cg03535099	chr17	80847270	TBCD	NA	110		cg11410920	chr20	43997025	SYS1	NA	59
cg25823926	chr12	94153360	CRADD	NA	12		cg12499211	chr1	156786643	NA	NA	92		cg07620039	chr19	22034747	NA	NA	37		cg04481779	chr6	137366125	IL20RA	Island	110		cg26899651	chr17	75441392	SEPT9	NA	59
cg26052377	chr3	124356493	NA	NA	12		cg14462017	chr18	40853833	SYT4	NA	92		cg09233791	chr6	166908811	RPS6KA2	NA	37		cg07913153	chr1	236680761	NA	NA	110		cg27604402	chr6	31765590	LSM2	S_Shore	59
cg26053358	chr11	2397576	CD81-AS1	N_Shore	12		cg16361705	chr4	78332901	NA	NA	92		cg09388414	chr7	129414651	NA	NA	37		cg08901339	chr10	98031261	BLNK	NA	110		cg02657012	chr6	32812965	NA	NA	58
cg26379012	chr17	77964070	TBC1D16	N_Shore	12		cg22334548	chr19	49971665	ALDH16A1	S_Shelf	92		cg09403666	chr10	23461493	NA	NA	37		cg10078415	chr16	20775011	NA	NA	110		cg07644807	chr16	88769854	RNF166	N_Shelf	58
cg00168694	chr21	40193056	ETS2	N_Shore	11		cg22388316	chr2	2000192	MYT1L	NA	92		cg12142445	chr19	53971035	ZNF813	Island	37		cg10543953	chr15	35529612	ANP32AP1	NA	110		cg11394600	chr7	111721233	DOCK4	NA	58
cg00423871	chr19	4827986	TICAM1	N_Shelf	11		cg22653878	chr6	40698276	NA	NA	92		cg12598524	chr2	46088325	PRKCE	NA	37		cg11039712	chr15	81281166	MESDC2	N_Shore	110		cg21002651	chr11	104905889	NA	NA	58
cg00431187	chr7	27161749	HOXA-AS2	N_Shore	11		cg22703113	chr4	7185164	NA	NA	92		cg15916004	chr11	65816646	GAL3ST3	Island	37		cg14615559	chr9	130911577	NA	NA	110		cg22442430	chr1	25876626	LDLRAP1	NA	58
cg00647246	chr7	157071437	NA	NA	11		cg01172872	chr7	152589789	NA	NA	91		cg18787401	chr19	56879559	NA	NA	37		cg16379704	chr7	8302251	LOC100505938	Island	110		cg24126180	chr7	128580582	IRF5	S_Shore	58
cg01058360	chr7	151442371	PRKAG2	NA	11		cg03187444	chr22	33426343	NA	NA	91		cg18998543	chr7	2769865	GNA12	NA	37		cg16920001	chr15	42448760	PLA2G4F	NA	110		cg24659858	chr13	24270321	NA	NA	58
cg01109643	chr13	113547231	NA	NA	11		cg05331472	chr20	49455783	BCAS4	N_Shore	91		cg19005335	chr12	124942016	NCOR2	S_Shore	37		cg26039042	chr8	144815275	MIR4664	Island	110		cg25738326	chr15	75463903	NA	NA	58
cg01206912	chr3	187715920	NA	NA	11		cg07632618	chr16	1230137	CACNA1H	Island	91		cg20984085	chr19	56905032	NA	NA	37		cg03421300	chr1	27189787	SFN	N_Shore	109		cg00017461	chr22	30663316	NA	NA	57
cg01751800	chr4	77820391	NA	NA	11		cg09873544	chr10	132882986	NA	NA	91		cg21154627	chr3	170303190	SLC7A14	Island	37		cg07785936	chr2	133174635	GPR39	N_Shore	109		cg03172657	chr16	89163625	ACSF3	N_Shelf	57
cg02518338	chr17	47929557	NA	NA	11		cg14054990	chr21	31874502	NA	NA	91		cg21537383	chr19	22034799	NA	NA	37		cg15229454	chr13	76279228	LMO7	NA	109		cg05487134	chr17	40489569	STAT3	NA	57
cg02800711	chr11	17564425	USH1C	N_Shore	11		cg18269493	chr1	8772984	RERE	NA	91		cg23479922	chr5	16179633	MARCH11	Island	37		cg16099282	chr17	76405645	PGS1	NA	109		cg06000732	chr4	159130694	NA	NA	57
cg03090436	chr6	71121859	NA	NA	11		cg18306516	chr10	81103258	NA	NA	91		cg24052101	chr19	37407123	ZNF829	Island	37		cg16238026	chr7	30323735	NA	NA	109		cg06936803	chr4	186559938	SORBS2	N_Shore	57
cg03723716	chr11	111609239	PPP2R1B	NA	11		cg21988972	chr2	100759623	NA	NA	91		cg26332560	chr8	132052887	NA	NA	37		cg16669650	chr6	42110833	NA	NA	109		cg07111834	chr1	114402309	PTPN22	NA	57
cg04036593	chr2	62797926	NA	NA	11		cg23939182	chr4	54461431	LNX1-AS2	NA	91		cg00636527	chr5	176859356	GRK6	N_Shore	36		cg17710804	chr1	36771844	NA	NA	109		cg08422793	chr15	70051510	NA	NA	57
cg04434994	chr6	36305071	NA	NA	11		cg25085729	chr10	16949847	CUBN	NA	91		cg01993952	chr8	17554904	MTUS1	NA	36		cg19261426	chr1	228560439	NA	NA	109		cg08806632	chr19	13214412	NA	NA	57
cg05179645	chr4	72077624	NA	NA	11		cg00352576	chr9	135454197	NA	NA	90		cg03868944	chr5	171808449	SH3PXD2B	NA	36		cg19546012	chr19	752860	MISP	NA	109		cg09902130	chr11	60739178	CD6	NA	57
cg05875308	chr3	156854187	NA	NA	11		cg04478015	chr17	80345291	NA	NA	90		cg05973772	chr4	154178277	TRIM2	NA	36		cg26345142	chr12	109305794	SVOP	NA	109		cg13937155	chr17	1548881	SCARF1	S_Shore	57
cg07577997	chr1	116653561	NA	NA	11		cg04683830	chr9	140417551	PNPLA7	N_Shore	90		cg07486252	chr4	114213914	ANK2	NA	36		cg00231918	chr4	2819393	NA	NA	108		cg14386061	chr8	21771446	NA	NA	57
cg07733918	chr20	33100246	NA	NA	11		cg06232466	chr16	1222188	CACNA1H	Island	90		cg08074851	chr2	47797590	NA	NA	36		cg01767053	chr16	85678884	GSE1	S_Shelf	108		cg20652371	chr6	30459295	HLA-E	S_Shore	57
cg07839536	chr19	33766877	NA	NA	11		cg06616512	chr14	96692187	BDKRB2	NA	90		cg08464824	chr19	56904977	NA	NA	36		cg03663556	chr7	50900556	NA	NA	108		cg25140783	chr1	24861872	RCAN3	Island	57
cg09599740	chr12	89326323	NA	NA	11		cg08617982	chr13	114814680	RASA3	S_Shore	90		cg10233454	chr12	57529389	LRP1	NA	36		cg05206789	chr4	87894298	NA	NA	108		cg27146152	chr17	6659364	XAF1	NA	57
cg09678829	chr7	834456	NA	NA	11		cg10970500	chr1	6532647	PLEKHG5	S_Shore	90		cg11856932	chr12	53447059	TENC1	N_Shore	36		cg05845533	chr17	64672205	PRKCA	NA	108		cg01661567	chr4	1843351	LETM1	Island	56
cg11553755	chr6	43458554	TJAP1	NA	11		cg16567056	chr15	40599985	PLCB2	NA	90		cg11998703	chr19	58446669	ZNF418	Island	36		cg06983508	chr3	124930822	SLC12A8	N_Shore	108		cg03660710	chr22	50631079	TRABD	N_Shore	56
cg12183875	chr3	169587454	LRRC31	NA	11		cg17696563	chr2	242756362	NEU4	Island	90		cg12238343	chr5	33936402	NA	NA	36		cg07247998	chr10	123778998	NA	NA	108		cg03841065	chr20	35274627	NA	NA	56
cg12547516	chr1	53372233	ECHDC2	NA	11		cg17972352	chr10	45939668	ALOX5	Island	90		cg13383814	chr10	98745012	C10orf12	NA	36		cg16173067	chr20	1309722	FKBP1A-SDCBP2	S_Shelf	108		cg03922423	chr8	144408588	TOP1MT	NA	56
cg13520715	chr21	43135854	LINC00479	NA	11		cg18367631	chr7	653309	PRKAR1B	NA	90		cg13880868	chr9	131285907	GLE1	NA	36		cg22593953	chr3	186781783	ST6GAL1	NA	108		cg04514998	chr11	108680123	DDX10	NA	56
cg13734137	chr9	116271006	RGS3	NA	11		cg19062258	chr7	1052779	C7orf50	S_Shore	90		cg14507146	chr5	34043333	C1QTNF3	NA	36		cg23023970	chr10	134385698	INPP5A	NA	108		cg04757492	chr8	145003862	PLEC	Island	56
cg14326909	chr6	107235623	NA	NA	11		cg20154003	chr19	51140463	SYT3	N_Shore	90		cg14814167	chr6	139293014	REPS1	NA	36		cg23521140	chr2	37617601	NA	NA	108		cg06935361	chr13	32964454	BRCA2	NA	56
cg14363249	chr9	75213807	TMC1	NA	11		cg22745369	chr6	3517953	NA	NA	90		cg15708153	chr19	56879554	NA	NA	36		cg25053413	chr14	50467526	C14orf182	N_Shelf	108		cg11623339	chr5	138725482	MZB1	N_Shelf	56
cg15769472	chr11	63852954	MACROD1	Island	11		cg06552160	chr2	1926724	MYT1L	NA	89		cg21100518	chr6	29595002	GABBR1	N_Shore	36		cg27299047	chr7	2103248	MAD1L1	N_Shelf	108		cg23953831	chr1	117544416	CD101	NA	56
cg15797218	chr2	220034739	SLC23A3	NA	11		cg07295362	chr2	3061128	LINC01250	N_Shelf	89		cg21971621	chr11	65600773	NA	NA	36		cg00232831	chr2	161113856	NA	NA	107		cg26494138	chr2	39472684	NA	NA	56
cg16430687	chr20	33762474	PROCR	Island	11		cg08152065	chr15	27092400	NA	NA	89		cg23094674	chr1	204329186	NA	NA	36		cg00459816	chr17	37862113	ERBB2	NA	107		cg26794830	chr19	3193804	NCLN	S_Shore	56
cg16631199	chr10	101841253	CPN1	NA	11		cg08687163	chr3	49940853	MST1R	N_Shore	89		cg26672959	chr3	65387308	MAGI1	NA	36		cg02744216	chr11	130507097	NA	NA	107		cg00804354	chr1	249111407	SH3BP5L	NA	55
cg16731016	chr19	39303506	LGALS4	NA	11		cg10020892	chr1	147016901	BCL9	NA	89		cg26771969	chr19	15358258	BRD4	NA	36		cg05451210	chr12	98812695	NA	NA	107		cg08430407	chr11	71709888	NA	NA	55
cg18158438	chr11	64322994	NA	NA	11		cg10219957	chr1	1851416	NA	NA	89		cg27062795	chr19	56879613	NA	NA	36		cg06362985	chr12	70132208	LOC101928002	N_Shore	107		cg13027206	chr14	91866325	CCDC88C	NA	55
cg19483007	chr3	149327651	WWTR1	NA	11		cg12797746	chr8	1110520	NA	NA	89		cg02531437	chr10	120355260	NA	NA	35		cg06516865	chr12	11883921	ETV6	NA	107		cg14957089	chr11	331092	NA	NA	55
cg20498033	chr6	31833291	SLC44A4	S_Shelf	11		cg13656408	chr2	73161954	EMX1	NA	89		cg02970297	chr7	102920962	NA	NA	35		cg08476984	chr10	5588169	NA	NA	107		cg19310148	chr7	26196274	NFE2L3	S_Shelf	55
cg20591695	chr17	62965512	AMZ2P1	S_Shelf	11		cg13985234	chr5	138582143	NA	NA	89		cg04357789	chr6	14933411	NA	NA	35		cg10521852	chr19	19739820	NA	NA	107		cg20139336	chr6	10495435	NA	NA	55
cg20686125	chr1	243902978	AKT3	NA	11		cg14912375	chr2	242953382	LINC01237	S_Shore	89		cg06506966	chr19	53758289	NA	NA	35		cg11288801	chr19	1406661	NA	NA	107		cg23929682	chr11	2321842	C11orf21	NA	55
cg21176127	chr14	100795263	SLC25A47	Island	11		cg16928869	chr20	60397766	CDH4	NA	89		cg06633438	chr19	6272158	MLLT1	Island	35		cg15735240	chr6	30586360	MRPS18B	S_Shore	107		cg24163658	chr3	58182370	DNASE1L3	NA	55
cg22302772	chr6	32087080	ATF6B	NA	11		cg20407483	chr7	5647920	NA	NA	89		cg06706550	chr22	45125480	PRR5-ARHGAP8	Island	35		cg19433118	chr20	43977423	NA	NA	107		cg27278729	chr11	61666595	RAB3IL1	NA	55
cg23332689	chr4	987652	IDUA	S_Shore	11		cg20848441	chr1	2805150	NA	NA	89		cg07924874	chr19	58609793	NA	NA	35		cg24865623	chr19	48232988	EHD2	S_Shelf	107		cg27285720	chr1	89664782	NA	NA	55
cg24126880	chr17	19624390	NA	NA	11		cg21048162	chr14	75988356	NA	NA	89		cg08668316	chr4	380157	NA	NA	35		cg26112170	chr13	114103713	ADPRHL1	NA	107		cg00220721	chr11	36422443	PRR5L	NA	54
cg24377150	chr1	2179933	SKI	NA	11		cg22092521	chr19	859330	NA	NA	89		cg10926487	chr17	76917906	TIMP2	N_Shelf	35		cg04528038	chr16	21171097	TMEM159	S_Shore	106		cg01766850	chr6	170580966	LOC285804	Island	54
cg24631526	chr20	62367961	NA	NA	11		cg22779330	chr11	69061911	MYEOV	NA	89		cg13093774	chr8	22089400	PHYHIP	Island	35		cg04696780	chr7	116139425	NA	NA	106		cg02806715	chr6	32920567	HLA-DMA	NA	54
cg25758828	chr2	113976143	PAX8	NA	11		cg23072161	chr1	16489115	NA	NA	89		cg14252602	chr19	22018746	ZNF43	Island	35		cg04933530	chr14	77419754	NA	NA	106		cg07003587	chr17	79259040	SLC38A10	N_Shore	54
cg26225893	chr3	124653718	NA	NA	11		cg24039081	chr3	197155143	NA	NA	89		cg16140253	chr1	110166563	AMPD2	S_Shelf	35		cg13270625	chr18	21452819	NA	NA	106		cg08313420	chr7	6476110	DAGLB	NA	54
cg27025722	chr2	54773290	SPTBN1	NA	11		cg24599065	chr2	202093848	NA	NA	89		cg17466131	chr4	186578190	SORBS2	NA	35		cg15659420	chr11	20034979	NAV2	NA	106		cg09446583	chr2	43398271	NA	NA	54
cg00362569	chr4	5724005	EVC	NA	10		cg26314722	chr1	234867300	LINC01132	NA	89		cg17640485	chr3	195620147	TNK2	N_Shelf	35		cg16146033	chr11	62767323	SLC22A8	NA	106		cg14013103	chr19	42703609	DEDD2	Island	54
cg01145544	chr21	46889296	COL18A1	N_Shore	10		cg26737223	chr17	74488855	RHBDF2	NA	89		cg19811761	chr19	57019022	NA	NA	35		cg16263152	chr1	183287819	NMNAT2	NA	106		cg16651780	chr16	81037892	CMC2	N_Shelf	54
cg01540203	chr17	80662407	NA	NA	10		cg00277165	chr5	912383	TRIP13	N_Shore	88		cg21809054	chr12	133351630	GOLGA3	S_Shore	35		cg22176709	chr3	193859889	NA	NA	106		cg18377014	chr7	1095595	C7orf50	N_Shore	54
cg02044879	chr10	74714935	NA	NA	10		cg00282706	chr12	6055430	NA	NA	88		cg22647407	chr19	56904965	NA	NA	35		cg23206888	chr2	242833114	LINC01237	Island	106		cg23513930	chr3	10334717	NA	NA	54
cg02126235	chr14	94855034	SERPINA1	NA	10		cg02687883	chr1	2266431	MORN1	Island	88		cg22775636	chr4	85139232	LOC101928978	NA	35		cg23258400	chr14	72113798	SIPA1L1	NA	106		cg01339648	chr6	31690998	NA	NA	53
cg02183564	chr7	76874892	CCDC146	NA	10		cg02996471	chr19	3178512	NA	NA	88		cg23173301	chr11	6648675	DCHS1	N_Shelf	35		cg23761616	chr4	159131339	NA	NA	106		cg04706627	chr19	55836752	NA	NA	53
cg02399455	chr7	87855714	NA	NA	10		cg04110105	chr3	46395356	CCR2	NA	88		cg25537993	chr19	58545182	NA	NA	35		cg24420534	chr8	143177785	NA	NA	106		cg16474725	chr6	45979349	CLIC5	N_Shelf	53
cg02799411	chr3	4794061	ITPR1	NA	10		cg08242636	chr16	67062389	NA	NA	88		cg26356061	chr19	58446960	NA	NA	35		cg25824127	chr10	115926060	CCDC186	NA	106		cg17753212	chr17	6659562	XAF1	NA	53
cg03445287	chr8	21823731	XPO7	NA	10		cg08985333	chr16	10970960	NA	NA	88		cg00746143	chr3	194959645	XXYLT1	NA	34		cg26274995	chr8	11302983	FAM167A	NA	106		cg20945738	chr13	108922032	TNFSF13B	NA	53
cg04804094	chr8	1879091	ARHGEF10	NA	10		cg10142520	chr11	65344604	EHBP1L1	S_Shore	88		cg01501009	chr19	57183268	NA	NA	34		cg26751588	chr17	14109671	COX10	N_Shore	106		cg22184990	chr5	142382188	ARHGAP26	NA	53
cg05283597	chr3	52812410	ITIH1	NA	10		cg10991475	chr11	134651602	NA	NA	88		cg01610632	chr3	147127579	ZIC1	Island	34		cg26859016	chr1	206643375	NA	NA	106		cg01051524	chr2	106415145	NCK2	NA	52
cg05696406	chr2	27599888	SNX17	N_Shore	10		cg12186839	chr19	599343	HCN2	S_Shelf	88		cg02344833	chr19	58545285	NA	NA	34		cg27127903	chr8	80803298	NA	NA	106		cg02182476	chr19	7538084	LOC100128573	NA	52
cg06132620	chr6	138820503	NHSL1	NA	10		cg16643542	chr19	827843	AZU1	NA	88		cg02459604	chr19	37407284	ZNF568	Island	34		cg00521239	chr8	145015964	PLEC	N_Shore	105		cg02776283	chr2	220074531	ABCB6	S_Shelf	52
cg06355652	chr11	33725105	CD59	S_Shelf	10		cg17467525	chr1	9686523	NA	NA	88		cg06611358	chr19	37464417	NA	NA	34		cg01149264	chr16	644081	RAB40C	S_Shelf	105		cg03920999	chr3	10334760	NA	NA	52
cg06746009	chr7	101896452	CUX1	S_Shelf	10		cg26074025	chr14	89467057	NA	NA	88		cg09304381	chr17	38249352	THRA	Island	34		cg01347702	chr6	31845672	SLC44A4	NA	105		cg06507987	chr1	27686768	MAP3K6	N_Shore	52
cg07221454	chr11	60552841	MS4A10	NA	10		cg03225476	chr12	132680972	GALNT9	N_Shore	87		cg10633658	chr6	58147525	NA	NA	34		cg03130910	chr1	234908226	NA	NA	105		cg06577710	chr3	121379745	HCLS1	NA	52
cg07455790	chr6	31650735	NA	NA	10		cg04311473	chr1	33686435	NA	NA	87		cg11539780	chr19	57019016	NA	NA	34		cg04714939	chr10	80917620	ZMIZ1	NA	105		cg09763644	chr1	207103660	PIGR	NA	52
cg07597892	chr20	17663972	NA	NA	10		cg05634376	chr11	66659993	PC	NA	87		cg12035325	chr4	151287731	LRBA	NA	34		cg04956511	chr12	7056008	NA	NA	105		cg09897970	chr16	29757344	NA	NA	52
cg09095525	chr16	11852095	ZC3H7A	NA	10		cg08273362	chr19	1005172	GRIN3B	Island	87		cg13304274	chr19	36909606	NA	NA	34		cg08369079	chr6	106551623	PRDM1	NA	105		cg15621731	chr19	5074616	KDM4B	Island	52
cg10548708	chr3	38175456	ACAA1	N_Shelf	10		cg09417692	chr3	30700056	TGFBR2	NA	87		cg14524724	chr5	173054985	NA	NA	34		cg10563645	chr6	31705988	NA	NA	105		cg16321975	chr2	233924852	INPP5D	N_Shore	52
cg11194398	chr11	66675437	PC	NA	10		cg10631854	chr3	197383170	NA	NA	87		cg14723977	chr19	15532806	WIZ	N_Shelf	34		cg11441693	chr17	48194635	SAMD14	Island	105		cg17696044	chr11	70449316	SHANK2	NA	52
cg12008047	chr19	18497143	GDF15	Island	10		cg12782294	chr3	171494766	PLD1	NA	87		cg15060012	chr19	58446783	NA	NA	34		cg11993160	chr18	12404041	NA	NA	105		cg21605283	chr17	30615925	RHBDL3	NA	52
cg12232118	chr6	30131458	TRIM15	NA	10		cg13106156	chr6	33140934	COL11A2	NA	87		cg15113922	chr19	37288343	NA	NA	34		cg13044675	chr11	65314161	LTBP3	Island	105		cg23430652	chr1	1565027	MIB2	Island	52
cg12620645	chr12	92899917	NA	NA	10		cg13859511	chr2	219749205	WNT10A	S_Shore	87		cg15821401	chr1	44482420	SLC6A9	NA	34		cg15485859	chr1	207206447	NA	NA	105		cg24457649	chr10	73472344	C10orf105	NA	52
cg14295960	chr10	14628995	FAM107B	NA	10		cg14278300	chr1	167486978	CD247	NA	87		cg16009311	chr8	119086762	EXT1	NA	34		cg15602548	chr2	54786148	SPTBN1	S_Shore	105		cg25338707	chr11	63973846	NA	NA	52
cg14353573	chr8	95220779	CDH17	NA	10		cg15849060	chr17	19649004	ALDH3A1	S_Shore	87		cg16536329	chr5	178368185	NA	NA	34		cg15749858	chr7	20256996	MACC1	NA	105		cg27420674	chr19	49974121	ALDH16A1	NA	52
cg14893129	chr17	78152051	NA	NA	10		cg21773297	chr8	2049910	MYOM2	S_Shelf	87		cg16787600	chr10	106400880	SORCS3	Island	34		cg21534578	chr1	197745159	NA	NA	105		cg02678305	chr6	30460322	HLA-E	S_Shelf	51
cg15636879	chr20	33300430	TP53INP2	S_Shelf	10		cg24304425	chr19	840985	PRTN3	N_Shelf	87		cg17840719	chr5	178368253	ZNF454	Island	34		cg00411097	chr7	1596050	TMEM184A	NA	104		cg04266908	chr4	873633	GAK	N_Shore	51
cg15863552	chr11	130059678	ST14	Island	10		cg00045515	chr20	35723332	RBL1	N_Shore	86		cg18176723	chr15	75336436	PPCDC	NA	34		cg02868976	chr2	24581887	ITSN2	N_Shore	104		cg07368857	chr3	71276336	FOXP1	NA	51
cg19169932	chr15	62861955	NA	NA	10		cg04275692	chr7	45610627	NA	NA	86		cg21444693	chr19	58446787	NA	NA	34		cg05130485	chr2	202098257	CASP8	NA	104		cg08545136	chr17	76775543	CYTH1	N_Shore	51
cg19324462	chr11	63852887	MACROD1	Island	10		cg09098720	chr17	49412842	NA	NA	86		cg22153312	chr6	45524346	NA	NA	34		cg13098855	chr1	153588927	NA	NA	104		cg08726900	chr16	89550474	ANKRD11	NA	51
cg19347790	chr12	81332050	NA	NA	10		cg09566023	chr4	48970898	NA	NA	86		cg22942532	chr1	2089924	PRKCZ	NA	34		cg14255981	chr12	105414154	ALDH1L2	NA	104		cg19729479	chr6	29797279	HLA-G	S_Shore	51
cg19350115	chr6	136043961	NA	NA	10		cg11378979	chr2	219249918	SLC11A1	N_Shelf	86		cg25763393	chr19	52956832	ZNF578	Island	34		cg15157945	chr3	47023603	NBEAL2	S_Shelf	104		cg20485084	chr1	27945005	FGR	S_Shelf	51
cg19468528	chr17	73642404	RECQL5	NA	10		cg11435826	chr12	2792111	CACNA1C-AS1	S_Shelf	86		cg25825488	chr10	15761876	ITGA8	Island	34		cg19145218	chr20	749336	NA	NA	104		cg26357596	chr5	54397592	NA	NA	51
cg19539004	chr22	30643376	NA	NA	10		cg12485727	chr20	39762753	PLCG1-AS1	N_Shelf	86		cg00745399	chr19	52839924	NA	NA	33		cg19514854	chr17	39678394	NA	NA	104		cg04163967	chr21	39870627	ERG	NA	50
cg23169614	chr4	111398088	ENPEP	Island	10		cg13249833	chr12	106639919	CKAP4	N_Shore	86		cg01046104	chr19	58095588	NA	NA	33		cg21197871	chr8	96036803	NA	NA	104		cg05918327	chr16	72955295	ZFHX3	NA	50
cg25117091	chr4	40518143	NA	NA	10		cg14671011	chr5	134544423	C5orf66	NA	86		cg01775245	chr8	6452110	MCPH1	NA	33		cg21899777	chr22	46771084	CELSR1	S_Shore	104		cg06143615	chr3	13462903	NA	NA	50
cg00083193	chr15	65337425	NA	NA	9		cg16534867	chr7	42033899	GLI3	NA	86		cg03994318	chr13	109147921	NA	NA	33		cg24239961	chr6	31794472	NA	NA	104		cg07341609	chr22	37962569	CDC42EP1	Island	50
cg00108282	chr7	845047	NA	NA	9		cg18659867	chr10	80007739	NA	NA	86		cg06275642	chr2	68546038	CNRIP1	N_Shore	33		cg25204094	chr9	100747473	ANP32B	Island	104		cg13007871	chr6	30458519	HLA-E	S_Shore	50
cg00368356	chr19	39395717	NFKBIB	N_Shore	9		cg22040158	chr1	112527540	KCND3	S_Shelf	86		cg07878486	chr19	58951885	NA	NA	33		cg26689934	chr1	10839502	CASZ1	NA	104		cg23114964	chr1	42217077	HIVEP3	NA	50
cg00519299	chr11	60623639	NA	NA	9		cg27268352	chr10	30387860	NA	NA	86		cg08092318	chr16	75625571	NA	NA	33		cg01771416	chr3	101567360	NA	NA	103		cg27072025	chr10	135203200	PAOX	Island	50
cg00850332	chr7	1141971	C7orf50	N_Shore	9		cg01182863	chr11	1464792	BRSK2	Island	85		cg08241330	chr16	8806663	NA	NA	33		cg02294791	chr11	1855606	SYT8	NA	103		cg27370471	chr15	101932559	PCSK6	NA	50
cg01289421	chr19	17908246	B3GNT3	S_Shore	9		cg01282174	chr11	119630144	NA	NA	85		cg09017434	chr5	16179660	MARCH11	Island	33		cg04972979	chr20	749148	SLC52A3	NA	103		cg06152215	chr12	124422259	CCDC92	S_Shore	49
cg01618151	chr6	35707957	ARMC12	NA	9		cg03992830	chr16	67681065	RLTPR	N_Shore	85		cg09360501	chr19	22018958	ZNF43	S_Shore	33		cg05338187	chr1	236686598	LGALS8-AS1	N_Shore	103		cg06380123	chr12	51717978	BIN2	NA	49
cg02484307	chr7	28270125	JAZF1-AS1	NA	9		cg09864712	chr16	726786	RHBDL1	N_Shelf	85		cg10661615	chr10	120355262	NA	NA	33		cg12178445	chr6	8436263	NA	NA	103		cg06654697	chr21	46334322	ITGB2	NA	49
cg03304763	chr11	112037427	NA	NA	9		cg10460001	chr2	120005755	STEAP3	Island	85		cg11473001	chr11	131780499	NA	NA	33		cg15177359	chr17	73840750	UNC13D	NA	103		cg07498879	chr22	30663041	NA	NA	49
cg03387497	chr20	17680945	BANF2	NA	9		cg10773016	chr4	6690812	NA	NA	85		cg11788523	chr19	58446770	NA	NA	33		cg19533977	chr17	57719682	CLTC	NA	103		cg16119522	chr20	37433745	NA	NA	49
cg04023204	chr16	68281979	PLA2G15	S_Shelf	9		cg11781421	chr19	19367084	HAPLN4	N_Shore	85		cg12400459	chr22	41856238	PHF5A	NA	33		cg20185617	chr1	1099651	NA	NA	103		cg18505752	chr6	32808752	PSMB8	N_Shelf	49
cg04399632	chr16	11837547	NA	NA	9		cg14228830	chr3	139257229	RBP1	N_Shore	85		cg15984718	chr4	96470349	UNC5C	Island	33		cg21544658	chr11	1855660	SYT8	NA	103		cg18610205	chr12	51717960	BIN2	NA	49
cg05256179	chr6	31658176	ABHD16A	NA	9		cg15901647	chr1	18687127	IGSF21	NA	85		cg15988345	chr1	24122261	GALE	NA	33		cg24756966	chr6	43478692	NA	NA	103		cg19744173	chr2	112913178	FBLN7	N_Shelf	49
cg05467458	chr19	33361032	NA	NA	9		cg17501395	chr6	149806331	NA	NA	85		cg17276535	chr4	3372123	RGS12	N_Shelf	33		cg00907267	chr12	56474771	ERBB3	S_Shore	102		cg22894329	chr5	1495356	LPCAT1	S_Shore	49
cg05921889	chr7	34076103	BMPER	NA	9		cg18100753	chr8	1356513	NA	NA	85		cg18533546	chr8	1845250	ARHGEF10	NA	33		cg06385583	chr2	12596843	NA	NA	102		cg27134322	chr8	1900778	ARHGEF10	NA	49
cg06049177	chr8	30583924	GSR	N_Shore	9		cg19360308	chr11	12423586	PARVA	NA	85		cg20154403	chr19	37407486	ZNF568	S_Shore	33		cg07283896	chr6	11855283	NA	NA	102		cg00287773	chr5	139594619	CYSTM1	NA	48
cg06196689	chr3	124653632	NA	NA	9		cg20326647	chr8	144820709	FAM83H-AS1	Island	85		cg20509513	chr10	123924085	TACC2	S_Shore	33		cg07554011	chr11	537737	LRRC56	S_Shore	102		cg00899907	chr6	31765567	LSM2	S_Shore	48
cg06388418	chr16	27237190	NSMCE1	NA	9		cg21003377	chr20	61700316	LOC63930	N_Shelf	85		cg21467371	chr17	79648722	ARL16	N_Shore	33		cg08576304	chr2	71162693	NA	NA	102		cg01567482	chr5	176784318	NA	NA	48
cg06833098	chr17	38290796	MSL1	NA	9		cg25271976	chr2	9894165	NA	NA	85		cg23016776	chr10	99081496	FRAT1	S_Shore	33		cg10070185	chr14	94857151	NA	NA	102		cg01997629	chr1	209929622	TRAF3IP3	NA	48
cg07223952	chr8	120684721	NA	NA	9		cg26130669	chr6	11771473	ADTRP	NA	85		cg23883696	chr18	70534298	NETO1	Island	33		cg11611244	chr11	1507263	NA	NA	102		cg02679745	chr9	139927646	C9orf139	S_Shore	48
cg07740599	chr16	524857	RAB11FIP3	NA	9		cg26579713	chr15	65701865	IGDCC4	NA	85		cg24863335	chr18	70535406	NA	NA	33		cg13420744	chr1	12679306	NA	NA	102		cg03154077	chr6	31323284	HLA-B	N_Shore	48
cg10020890	chr16	75025753	NA	NA	9		cg00041401	chr1	114414408	NA	NA	84		cg25546901	chr19	37288509	NA	NA	33		cg14480249	chr4	3487164	DOK7	S_Shore	102		cg06488150	chr7	6476003	DAGLB	NA	48
cg10532807	chr17	935766	ABR	S_Shore	9		cg01055633	chr16	1240831	CACNA1H	N_Shelf	84		cg27310710	chr12	124941781	NCOR2	S_Shore	33		cg15903956	chr15	74676231	NA	NA	102		cg07041323	chr16	28996044	NA	NA	48
cg10857558	chr4	90035421	TIGD2	S_Shelf	9		cg01462546	chr22	20864312	MED15	S_Shelf	84		cg01650245	chr12	105626788	APPL2	N_Shelf	32		cg16681421	chr17	73868584	NA	NA	102		cg09966895	chr11	78738326	TENM4	NA	48
cg11600734	chr3	4794020	ITPR1	NA	9		cg01787559	chr4	3450770	HGFAC	S_Shore	84		cg02013838	chr2	105460715	LINC01158	Island	32		cg16699148	chr1	59043255	NA	NA	102		cg14539363	chr19	55766853	PPP6R1	N_Shelf	48
cg12422539	chr6	2515337	NA	NA	9		cg05572621	chr21	31972533	NA	NA	84		cg02125365	chr5	78813058	NA	NA	32		cg17659920	chr19	36499666	SYNE4	N_Shore	102		cg14662585	chr7	16890769	NA	NA	48
cg12425180	chr1	40033305	LOC101929516	NA	9		cg07524873	chr11	72305346	PDE2A	S_Shelf	84		cg02640041	chr5	33936520	RXFP3	Island	32		cg17937101	chr8	1765066	NA	NA	102		cg17143376	chr10	135202839	PAOX	N_Shore	48
cg13049471	chr17	74641167	NA	NA	9		cg08529744	chr1	151818922	NA	NA	84		cg02770252	chr6	14450312	NA	NA	32		cg18366748	chr4	159131324	NA	NA	102		cg21268578	chr22	38029478	GGA1	NA	48
cg15223066	chr10	33270717	NA	NA	9		cg08696192	chr17	38657310	TNS4	NA	84		cg02935338	chr18	25755847	CDH2	Island	32		cg22325294	chr6	30043829	NA	NA	102		cg27364162	chr3	55517806	WNT5A	Island	48
cg15894315	chr1	55331361	DHCR24	NA	9		cg19344315	chr6	16669649	ATXN1	NA	84		cg03146949	chr19	56879662	NA	NA	32		cg01753209	chr21	43098516	NA	NA	101		cg27372422	chr19	41086247	SHKBP1	S_Shelf	48
cg15929395	chr11	117695828	FXYD6-FXYD2	NA	9		cg01852186	chr12	81192282	LIN7A	NA	83		cg04543289	chr16	24267559	CACNG3	S_Shore	32		cg02319094	chr11	72980866	P2RY6	NA	101		cg02371376	chr15	77314406	PSTPIP1	NA	47
cg16840978	chr8	37753555	RAB11FIP1	N_Shelf	9		cg02371777	chr19	49552017	CGB8	NA	83		cg05659741	chr1	120906047	HIST2H2BA	Island	32		cg03469805	chr14	105330648	NA	NA	101		cg03900314	chr6	31695552	DDAH2	N_Shore	47
cg17754769	chr22	50735417	PLXNB2	N_Shelf	9		cg04678916	chr2	54900910	NA	NA	83		cg05967403	chr13	28367245	GSX1	Island	32		cg03861143	chr11	1855746	SYT8	NA	101		cg07380021	chr1	206755252	RASSF5	NA	47
cg17778556	chr2	224773702	WDFY1	NA	9		cg05292478	chr7	98742398	NA	NA	83		cg06243556	chr19	58609473	ZSCAN18	Island	32		cg05373657	chr7	130126637	NA	NA	101		cg12067423	chr15	85141633	NA	NA	47
cg18356190	chr4	74964260	CXCL2	N_Shore	9		cg06344474	chr8	144801223	MAPK15	Island	83		cg06371489	chr15	86309582	KLHL25	N_Shelf	32		cg07243548	chr1	108231160	VAV3	NA	101		cg14083015	chr6	25042090	NA	NA	47
cg18836689	chr14	69708392	EXD2	NA	9		cg07638935	chr10	102821427	KAZALD1	Island	83		cg06602847	chr9	122131497	BRINP1	Island	32		cg10287137	chr11	72929054	NA	NA	101		cg16379283	chr14	75801023	NA	NA	47
cg19324997	chr2	240169161	HDAC4	NA	9		cg10224107	chr19	47813130	C5AR1	NA	83		cg07073391	chr10	15761869	ITGA8	Island	32		cg12510724	chr12	6484607	SCNN1A	NA	101		cg18128058	chr17	80545175	FOXK2	N_Shore	47
cg21742790	chr3	138581702	NA	NA	9		cg12763038	chr1	943017	NA	NA	83		cg07213289	chr7	73610504	EIF4H	NA	32		cg12613618	chr11	63656088	MARK2	NA	101		cg24504432	chr8	145808810	ARHGAP39	S_Shelf	47
cg22699768	chr1	234852797	NA	NA	9		cg13185005	chr11	268950	NA	NA	83		cg08566449	chr6	31631706	GPANK1	N_Shore	32		cg16108580	chr1	112135849	NA	NA	101		cg01170124	chr12	108962900	ISCU	NA	46
cg23957643	chr1	110305591	EPS8L3	NA	9		cg14778437	chr13	100148404	LINC01232	N_Shelf	83		cg10598034	chr19	53073309	NA	NA	32		cg16657886	chr11	1855502	NA	NA	101		cg07384080	chr1	156148190	NA	NA	46
cg24580782	chr1	27240365	NR0B2	NA	9		cg20228731	chr7	130646051	NA	NA	83		cg11423556	chr2	69728114	AAK1	NA	32		cg18595005	chr17	783036	NXN	NA	101		cg14030719	chr20	32266794	E2F1	S_Shore	46
cg24732991	chr6	31833452	SLC44A4	S_Shelf	9		cg23056703	chr3	5470788	NA	NA	83		cg11909748	chr19	52956674	NA	NA	32		cg19618897	chr17	65242892	NA	NA	101		cg18112681	chr11	63303399	MIR3680-1	NA	46
cg26099316	chr3	52828794	ITIH3	NA	9		cg26940847	chr16	1313493	NA	NA	83		cg12441126	chr7	751962	PRKAR1B	Island	32		cg21842199	chr17	16282410	NA	NA	101		cg20086579	chr19	11665102	ELOF1	NA	46
cg26279786	chr4	72416082	SLC4A4	NA	9		cg04146405	chr20	60953667	NA	NA	82		cg16123202	chr7	1287145	NA	NA	32		cg23205886	chr5	138611766	NA	NA	101		cg25394505	chr10	134399880	INPP5A	NA	46
cg27227250	chr2	62797865	NA	NA	9		cg09287864	chr7	17274056	NA	NA	82		cg18058689	chr13	93879670	GPC6	Island	32		cg24296761	chr19	42408458	ARHGEF1	Island	101		cg26227523	chr15	77287243	NA	NA	46
cg00446123	chr20	62367888	NA	NA	8		cg11087819	chr8	142838482	NA	NA	82		cg18888520	chr19	58609806	NA	NA	32		cg27417294	chr10	81904244	PLAC9	NA	101		cg26502852	chr17	6659199	XAF1	NA	46
cg00618323	chr5	176515533	FGFR4	S_Shore	8		cg11398623	chr21	37499189	NA	NA	82		cg19063564	chr19	22019059	NA	NA	32		cg00641052	chr16	50753673	NOD2	NA	100		cg26889953	chr15	22915992	CYFIP1	NA	46
cg00866541	chr16	85395661	NA	NA	8		cg11539857	chr6	436594	NA	NA	82		cg19919989	chr5	66492464	CD180	NA	32		cg01091514	chr4	184644613	NA	NA	100		cg00302479	chr2	113931538	NA	NA	45
cg00935043	chr2	227598603	IRS1	NA	8		cg12039611	chr1	156786653	NA	NA	82		cg23549472	chr18	43917496	RNF165	S_Shelf	32		cg02055988	chr22	31671702	LIMK2	N_Shore	100		cg00880290	chr19	14550999	PKN1	N_Shore	45
cg01021952	chr20	42187632	NA	NA	8		cg14375890	chr6	13355672	NA	NA	82		cg24039631	chr19	56905013	NA	NA	32		cg02493905	chr1	151520213	TUFT1	NA	100		cg01167274	chr21	46334214	ITGB2	NA	45
cg01700683	chr15	63510942	RAB8B	NA	8		cg20410114	chr6	3160502	NA	NA	82		cg25886284	chr19	36909418	ZFP82	Island	32		cg03354707	chr19	41115390	LTBP4	N_Shore	100		cg03190661	chr17	76126702	TMC6	N_Shore	45
cg03217954	chr2	44502977	SLC3A1	NA	8		cg21623445	chr12	177995	NA	NA	82		cg26087117	chr19	53636229	NA	NA	32		cg05316065	chr8	130799007	GSDMC	NA	100		cg04159215	chr10	126182324	LHPP	NA	45
cg03464896	chr3	170744964	NA	NA	8		cg21868063	chr17	74869001	MGAT5B	S_Shelf	82		cg26496307	chr19	53970803	NA	NA	32		cg05901765	chr5	68710818	NA	NA	100		cg09241703	chr14	89831698	FOXN3	NA	45
cg04102384	chr6	31668622	ABHD16A	N_Shore	8		cg23701396	chr6	107958433	SOBP	S_Shore	82		cg00674365	chr19	57019069	NA	NA	31		cg06521550	chr3	49941470	NA	NA	100		cg14064762	chr9	123688745	TRAF1	N_Shelf	45
cg04413147	chr21	47575134	FTCD	NA	8		cg24873022	chr4	182905294	NA	NA	82		cg02763101	chr19	56904945	NA	NA	31		cg07906484	chr20	43036036	HNF4A	NA	100		cg15202213	chr11	641042	NA	NA	45
cg05138702	chr10	126827000	CTBP2	NA	8		cg01311313	chr8	35252359	UNC5D	NA	81		cg03228516	chr22	38710725	CSNK1E	N_Shore	31		cg08259810	chr11	10325778	NA	NA	100		cg15352829	chr14	105391018	NA	NA	45
cg05394294	chr10	3160926	PFKP	Island	8		cg03421104	chr1	5793847	NA	NA	81		cg03289872	chr19	56989102	NA	NA	31		cg10489124	chr11	61159736	NA	NA	100		cg18520238	chr11	36422557	PRR5L	NA	45
cg06038358	chr2	128176007	PROC	S_Shelf	8		cg03490200	chr12	8975196	A2ML1	NA	81		cg03854487	chr16	50644374	NKD1	NA	31		cg11256214	chr12	110211642	NA	NA	100		cg23691006	chr17	1510666	SLC43A2	S_Shore	45
cg06569729	chr10	99532410	NA	NA	8		cg04303590	chr6	116890539	NA	NA	81		cg04766061	chr17	30810854	NA	NA	31		cg11306361	chr22	36649077	NA	NA	100		cg24131538	chr12	6571347	TAPBPL	NA	45
cg07658280	chr8	145728490	NA	NA	8		cg04718102	chr16	22926538	HS3ST2	Island	81		cg05661282	chr19	58220370	ZNF154	Island	31		cg13645811	chr6	158403520	SYNJ2	S_Shore	100		cg24886563	chr17	3820150	NA	NA	45
cg08289525	chr15	92939006	ST8SIA2	S_Shore	8		cg09435411	chr16	49056674	NA	NA	81		cg06222162	chr12	48131444	RAPGEF3	NA	31		cg14479947	chr15	40544427	C15orf56	Island	100		cg00340855	chr6	30458586	HLA-E	S_Shore	44
cg08531365	chr6	161123263	PLG	NA	8		cg09639264	chr16	1308385	TPSD1	N_Shore	81		cg07312654	chr8	132053773	NA	NA	31		cg15221831	chr19	42408464	ARHGEF1	Island	100		cg02695343	chr12	6881595	NA	NA	44
cg09848114	chr6	30130698	NA	NA	8		cg09988805	chr2	43278552	NA	NA	81		cg08523456	chr19	16226402	RAB8A	S_Shelf	31		cg15572436	chr11	62767169	SLC22A8	NA	100		cg04345034	chr15	70797389	NA	NA	44
cg10009657	chr19	4153419	NA	NA	8		cg10065209	chr1	1267559	TAS1R3	Island	81		cg10072168	chr6	163587182	PACRG	NA	31		cg15932284	chr11	126153561	TIRAP	S_Shore	100		cg05439368	chr15	45028098	NA	NA	44
cg11420771	chr1	85913350	DDAH1	NA	8		cg10752406	chr19	827776	NA	NA	81		cg12149299	chr12	96762309	CDK17	NA	31		cg19401111	chr3	195943345	NA	NA	100		cg05703096	chr16	66887291	CA7	NA	44
cg11468953	chr11	48034953	PTPRJ	NA	8		cg11308170	chr11	93466719	SNORA18	NA	81		cg13035743	chr6	32119685	PRRT1	S_Shore	31		cg20584732	chr15	42349694	NA	NA	100		cg16757384	chr12	125030150	NCOR2	S_Shore	44
cg11851804	chr1	848379	NA	NA	8		cg13324103	chr10	29948428	SVIL	NA	81		cg13916740	chr19	56904997	NA	NA	31		cg21549695	chr5	74333288	NA	NA	100		cg17035591	chr22	39437295	APOBEC3F	NA	44
cg12607188	chr5	132209089	NA	NA	8		cg14227911	chr13	113292824	NA	NA	81		cg14526953	chr10	134901975	GPR123	Island	31		cg22193385	chr12	52638005	KRT7	N_Shore	100		cg17122157	chr21	44819445	NA	NA	44
cg13468041	chr4	74902951	CXCL3	N_Shore	8		cg15222329	chr5	6046441	NA	NA	81		cg14602438	chr19	37464066	NA	NA	31		cg23344780	chr19	48829487	EMP3	N_Shelf	100		cg18991240	chr2	71298920	NAGK	S_Shelf	44
cg13603214	chr2	85920000	NA	NA	8		cg15260921	chr1	226308960	NA	NA	81		cg14641596	chr3	194916446	XXYLT1	NA	31		cg25032991	chr2	159981152	TANC1	NA	100		cg19503640	chr5	1503763	LPCAT1	NA	44
cg13889007	chr3	53194139	NA	NA	8		cg16421157	chr6	5036597	NA	NA	81		cg14780632	chr11	65816521	GAL3ST3	Island	31		cg27321750	chr22	45148218	PRR5-ARHGAP8	NA	100		cg25123566	chr12	47610734	PCED1B	NA	44
cg13937462	chr11	624908	CDHR5	Island	8		cg17527177	chr17	45796856	NA	NA	81		cg15202738	chr19	53636108	ZNF415	Island	31		cg03210866	chr2	47597188	EPCAM	Island	99		cg26283879	chr8	142255356	NA	NA	44
cg14392181	chr12	133121660	FBRSL1	N_Shelf	8		cg24144574	chr7	653445	PRKAR1B	NA	81		cg15574321	chr11	75897427	WNT11	NA	31		cg08155347	chr16	88704957	NA	NA	99		cg00037681	chr12	47610371	PCED1B	NA	43
cg15021238	chr2	173305865	ITGA6	NA	8		cg26394191	chr3	123459423	MYLK	NA	81		cg15790184	chr11	494944	RNH1	Island	31		cg14189441	chr10	30971547	NA	NA	99		cg01447914	chr11	63974955	FERMT3	Island	43
cg15116918	chr17	78669552	RPTOR	NA	8		cg27658601	chr17	80794081	ZNF750	S_Shelf	81		cg18326021	chr10	106401479	SORCS3	Island	31		cg15544036	chr7	73245564	CLDN4	Island	99		cg01545109	chr7	151087534	WDR86	NA	43
cg15362455	chr3	119316759	PLA1A	NA	8		cg02989244	chr10	28657270	NA	NA	80		cg19433435	chr11	125366590	LOC403312	S_Shore	31		cg15797834	chr19	4338932	NA	NA	99		cg05747695	chr11	3156892	OSBPL5	NA	43
cg15514848	chr1	171217555	NA	NA	8		cg03112033	chr12	31515551	NA	NA	80		cg19926144	chr10	661009	DIP2C	NA	31		cg16565913	chr4	40632362	NA	NA	99		cg07450210	chr13	99880947	UBAC2	NA	43
cg15972148	chr13	114880889	RASA3	S_Shore	8		cg04260293	chr1	22924330	EPHA8	N_Shelf	80		cg23484159	chr14	74184843	ELMSAN1	N_Shore	31		cg18065599	chr11	47968995	NA	NA	99		cg10467217	chr22	30662874	NA	NA	43
cg16225218	chr5	171372695	FBXW11	NA	8		cg04741366	chr2	4022242	NA	NA	80		cg23645210	chr1	2188767	SKI	NA	31		cg21105318	chr2	161056520	ITGB6	NA	99		cg16186435	chr6	32810833	PSMB8	N_Shore	43
cg16912957	chr6	30124214	TRIM10	NA	8		cg04948438	chr10	99301906	UBTD1	NA	80		cg24496475	chr4	1400189	NKX1-1	Island	31		cg26134090	chr4	48909057	NA	NA	99		cg20595457	chr1	206753308	RASSF5	NA	43
cg16973107	chr12	57828180	NA	NA	8		cg05035315	chr11	132691484	OPCML	NA	80		cg24724633	chr19	36909413	ZFP82	Island	31		cg27039118	chr8	116575902	TRPS1	NA	99		cg00404280	chr8	144631887	NA	NA	42
cg17250770	chr8	22500401	BIN3	NA	8		cg05582719	chr6	73043502	RIMS1	NA	80		cg25674938	chr19	1360981	MUM1	S_Shore	31		cg00280812	chr12	52585844	NA	NA	98		cg01739167	chr17	4806344	CHRNE	S_Shore	42
cg19049754	chr10	81966990	NA	NA	8		cg07717559	chr17	2699021	NA	NA	80		cg25772438	chr19	37329517	NA	NA	31		cg01488159	chr4	153856503	NA	NA	98		cg03438101	chr10	134402303	INPP5A	NA	42
cg19362874	chr6	3053558	NA	NA	8		cg08767044	chr16	11678785	LITAF	N_Shore	80		cg00334498	chr7	91603056	AKAP9	NA	30		cg02291020	chr10	81963408	ANXA11	N_Shore	98		cg04915566	chr21	36421472	RUNX1	NA	42
cg19600528	chr1	95074231	NA	NA	8		cg08982864	chr12	1945300	LRTM2	NA	80		cg00480389	chr20	54580133	CBLN4	Island	30		cg02556436	chr5	14009050	NA	NA	98		cg05403469	chr11	2322781	C11orf21	NA	42
cg19686637	chr15	85427743	NA	NA	8		cg09331409	chr11	75315116	MAP6	NA	80		cg00573352	chr10	35754300	CCNY	NA	30		cg04340203	chr19	891986	MED16	Island	98		cg06169746	chr3	119419493	NA	NA	42
cg19831356	chr19	2067739	NA	NA	8		cg09930046	chr19	840737	NA	NA	80		cg00654637	chr9	131156065	NA	NA	30		cg04768368	chr10	123779362	NA	NA	98		cg06183267	chr2	100759134	NA	NA	42
cg20824294	chr3	142316082	NA	NA	8		cg14385738	chr1	114414340	PTPN22	NA	80		cg01527159	chr19	21657626	NA	NA	30		cg04837071	chr9	140318649	NOXA1	Island	98		cg10376161	chr1	112057879	NA	NA	42
cg21103992	chr22	18325505	MICAL3	S_Shore	8		cg15186616	chr8	1448707	NA	NA	80		cg02839351	chr19	4475009	HDGFRP2	S_Shore	30		cg04981056	chr3	195943444	SLC51A	NA	98		cg12048225	chr6	32808669	PSMB8	N_Shelf	42
cg21201401	chr20	62367884	NA	NA	8		cg17375396	chr11	67202808	RPS6KB2	N_Shore	80		cg02928928	chr11	1975304	MRPL23	S_Shore	30		cg05822926	chr7	8302235	LOC100505938	Island	98		cg15164194	chr10	49892930	NA	NA	42
cg21281799	chr12	68041322	NA	NA	8		cg19088503	chr10	86910486	NA	NA	80		cg06868946	chr8	56015785	XKR4	S_Shore	30		cg07392702	chr7	158595915	ESYT2	N_Shore	98		cg17207512	chr6	11382553	NA	NA	42
cg21565960	chr11	61793285	NA	NA	8		cg21594961	chr3	3152916	NA	NA	80		cg07165756	chr11	66311422	ZDHHC24	N_Shore	30		cg10249703	chr1	155025301	ADAM15	S_Shore	98		cg17593958	chr20	62199034	HELZ2	N_Shore	42
cg21735668	chr15	67072353	SMAD6	N_Shore	8		cg22609511	chr7	28891164	NA	NA	80		cg08361126	chr10	15762091	ITGA8	Island	30		cg11740103	chr7	150020945	LRRC61	S_Shore	98		cg19880751	chr10	72362618	NA	NA	42
cg22163472	chr1	33402454	RNF19B	NA	8		cg23804620	chr4	6690894	NA	NA	80		cg08849574	chr19	58125953	ZNF134	S_Shore	30		cg12687157	chr5	68710912	NA	NA	98		cg24113496	chr5	138725830	NA	NA	42
cg22243439	chr4	187580694	FAT1	NA	8		cg25518868	chr5	140984057	DIAPH1	NA	80		cg11265561	chr19	53696569	ZNF665	Island	30		cg14715778	chr17	73840989	NA	NA	98		cg26300517	chr4	38732661	NA	NA	42
cg22276685	chr3	119500902	NR1I2	NA	8		cg26501154	chr6	113966694	LOC101927686	NA	80		cg12219707	chr11	77033664	PAK1	NA	30		cg15348974	chr22	37678548	CYTH4	NA	98		cg00449000	chr9	132650648	FNBP1	N_Shore	41
cg22647018	chr1	230849519	AGT	NA	8		cg26853371	chr4	1791567	NA	NA	80		cg12582959	chr19	56159199	CCDC106	N_Shore	30		cg17087669	chr6	36099123	MAPK13	S_Shore	98		cg03752935	chr10	128592524	NA	NA	41
cg23071997	chr1	48687989	NA	NA	8		cg26928682	chr6	41168801	TREML2	NA	80		cg15300753	chr11	48057861	PTPRJ	NA	30		cg17611742	chr1	197745238	NA	NA	98		cg08159663	chr16	57022486	NA	NA	41
cg23355546	chr19	38129121	ZFP30	NA	8		cg01049933	chr8	1047734	ERICH1-AS1	N_Shore	79		cg15611809	chr5	67483833	NA	NA	30		cg18657389	chr17	74023630	NA	NA	98		cg13900763	chr9	137160473	NA	NA	41
cg23817627	chr2	69043460	ARHGAP25	NA	8		cg01351032	chr16	10971191	CIITA	N_Shore	79		cg17288560	chr17	37720009	NA	NA	30		cg18668449	chr20	60925179	LAMA5	N_Shore	98		cg15258980	chr2	68961597	NA	NA	41
cg23993235	chr1	155270943	PKLR	NA	8		cg03012854	chr22	29834550	RFPL1S	NA	79		cg18026588	chr15	27018037	GABRB3	Island	30		cg24759919	chr19	7702494	STXBP2	S_Shore	98		cg26724841	chr7	5816628	RNF216	N_Shelf	41
cg24084564	chr19	39892799	NA	NA	8		cg03186440	chr16	89042185	CBFA2T3	NA	79		cg22023627	chr8	20125819	NA	NA	30		cg27076223	chr4	40632858	NA	NA	98		cg27350307	chr19	8567502	PRAM1	N_Shelf	41
cg24249973	chr1	201347550	NA	NA	8		cg06879394	chr6	13274151	PHACTR1	NA	79		cg23148701	chr12	64062498	NA	NA	30		cg02461342	chr7	985614	ADAP1	Island	97		cg27540367	chr19	41848134	TGFB1	NA	41
cg24469729	chr7	27160520	NA	NA	8		cg10234693	chr12	1637124	NA	NA	79		cg23294090	chr8	139509672	NA	NA	30		cg02638589	chr15	72477069	GRAMD2	S_Shore	97		cg01945624	chr4	8230847	SH3TC1	NA	40
cg25249849	chr11	117695486	FXYD6-FXYD2	NA	8		cg11103296	chr10	34399605	PARD3	NA	79		cg24837370	chr2	5833774	SOX11	Island	30		cg02714303	chr13	76334728	LMO7	NA	97		cg02167021	chr3	121379791	HCLS1	NA	40
cg25574175	chr3	119500929	NR1I2	NA	8		cg12422154	chr6	30130819	NA	NA	79		cg24851651	chr11	66362959	CCS	S_Shelf	30		cg04275947	chr16	31146682	PRSS8	NA	97		cg04726013	chr10	126223236	LHPP	NA	40
cg27302373	chr1	220552108	NA	NA	8		cg12591668	chr1	192520335	NA	NA	79		cg25391117	chr5	34043284	C1QTNF3	NA	30		cg07773582	chr16	4845285	SMIM22	NA	97		cg06788514	chr16	88767261	RNF166	S_Shore	40
cg00252149	chr1	228611269	NA	NA	7		cg13423554	chr1	42317463	HIVEP3	NA	79		cg25600472	chr5	140857647	PCDHGB6	N_Shore	30		cg07873848	chr2	223288635	NA	NA	97		cg08284263	chr10	92958627	NA	NA	40
cg00302587	chr10	51576241	NCOA4	S_Shelf	7		cg14302214	chr10	3805273	NA	NA	79		cg26186727	chr18	70534534	NETO1	Island	30		cg08137948	chr1	236686804	LGALS8-AS1	N_Shore	97		cg09088496	chr13	24825973	SPATA13	NA	40
cg01903654	chr5	139225955	NA	NA	7		cg15050051	chr7	1782000	ELFN1	N_Shelf	79		cg00626312	chr3	184409746	NA	NA	29		cg08873673	chr19	49199217	NA	NA	97		cg10016364	chr1	159770136	NA	NA	40
cg02494703	chr11	64659387	NA	NA	7		cg16708938	chr21	44832350	NA	NA	79		cg01433914	chr10	111792543	ADD3	NA	29		cg09943102	chr7	73157788	NA	NA	97		cg10500147	chr12	6881601	NA	NA	40
cg02752037	chr19	4829518	TICAM1	N_Shore	7		cg17094624	chr1	245254667	NA	NA	79		cg03355526	chr5	178368415	ZNF454	Island	29		cg10549831	chr10	5488366	NA	NA	97		cg10511890	chr11	47416487	NA	NA	40
cg02812487	chr12	125577625	AACS	N_Shore	7		cg17737835	chr12	2027805	CACNA2D4	NA	79		cg03553587	chr3	28616941	LINC00693	Island	29		cg11001769	chr14	61748440	TMEM30B	S_Shore	97		cg11187245	chr6	31323397	HLA-B	N_Shore	40
cg03000485	chr8	144973638	NA	NA	7		cg18345635	chr17	80186080	NA	NA	79		cg07005067	chr13	31782610	B3GALTL	NA	29		cg11326574	chr12	59271109	LRIG3	NA	97		cg13641043	chr17	43198610	PLCD3	Island	40
cg03172688	chr5	141254129	PCDH1	N_Shore	7		cg18401376	chr6	35141132	NA	NA	79		cg09621330	chr16	54685651	NA	NA	29		cg11663600	chr3	49941416	NA	NA	97		cg14023350	chr14	89631066	FOXN3	S_Shore	40
cg04084348	chr10	75677011	PLAU	NA	7		cg20617328	chr6	33040610	HLA-DPA1	NA	79		cg10332700	chr19	53636077	ZNF415	Island	29		cg12138695	chr3	149160934	NA	NA	97		cg14655843	chr9	114688737	UGCG	NA	40
cg04560093	chr8	142217405	SLC45A4	N_Shore	7		cg21845794	chr7	4802351	FOXK1	N_Shore	79		cg12060744	chr19	58095581	NA	NA	29		cg12610070	chr10	71211762	TSPAN15	Island	97		cg15426006	chr13	99869897	UBAC2	NA	40
cg05591210	chr11	74179054	NA	NA	7		cg22576976	chr19	56852136	NA	NA	79		cg12160741	chr14	105760556	BRF1	NA	29		cg13779868	chr10	5488436	NA	NA	97		cg04924511	chr3	10334731	NA	NA	39
cg05789595	chr6	56555274	RNU6-71P	NA	7		cg24145481	chr21	31661998	NA	NA	79		cg12284789	chr17	74134059	FOXJ1	Island	29		cg16645907	chr5	154092360	NA	NA	97		cg05408317	chr6	31765634	LSM2	S_Shore	39
cg05857999	chr6	31650760	NA	NA	7		cg24555906	chr10	134882170	NA	NA	79		cg12522311	chr19	13113893	NFIX	S_Shore	29		cg17093088	chr7	6544329	GRID2IP	S_Shore	97		cg05769344	chr16	28996358	NA	NA	39
cg05899869	chr6	3053528	NA	NA	7		cg24710179	chr11	642975	NA	NA	79		cg13384501	chr15	66584299	NA	NA	29		cg18253473	chr14	102530061	NA	NA	97		cg06794612	chr11	65695774	NA	NA	39
cg07106794	chr15	95810848	NA	NA	7		cg01534572	chr16	89024557	CBFA2T3	NA	78		cg13823136	chr1	77333138	NA	NA	29		cg20530056	chr1	206643377	NA	NA	97		cg08894532	chr19	8582606	NA	NA	39
cg07219303	chr4	100140905	LOC100507053	NA	7		cg01751245	chr2	65593761	SPRED2	NA	78		cg14036069	chr9	127047671	NEK6	NA	29		cg26881677	chr8	144821641	FAM83H-AS1	N_Shore	97		cg11277662	chr8	143408047	TSNARE1	Island	39
cg07884255	chr7	33804562	NA	NA	7		cg05123333	chr16	28070454	NA	NA	78		cg14043527	chr11	64642516	EHD1	N_Shelf	29		cg27021181	chr10	5488346	NA	NA	97		cg13487445	chr9	134150226	FAM78A	N_Shore	39
cg08427067	chr11	95015466	NA	NA	7		cg05347216	chr16	1193884	NA	NA	78		cg14601444	chr2	74607536	NA	NA	29		cg27655935	chr8	95655136	ESRP1	S_Shore	97		cg18493214	chr6	17764205	KIF13A	NA	39
cg08651573	chr13	31675073	NA	NA	7		cg08755026	chr2	85819614	VAMP5	N_Shelf	78		cg15425280	chr4	158141492	NA	NA	29		cg00207921	chr1	1098992	NA	NA	96		cg19327213	chr19	47988783	NAPA-AS1	S_Shore	39
cg09036996	chr19	6752895	SH2D3A	Island	7		cg08889480	chr10	47746789	NA	NA	78		cg17463145	chr7	79084011	NA	NA	29		cg00861010	chr1	41966113	NA	NA	96		cg19397991	chr2	242048218	PASK	NA	39
cg09274810	chr1	201348231	NA	NA	7		cg10599446	chr3	189073674	NA	NA	78		cg17827328	chr1	36817299	STK40	NA	29		cg02183170	chr14	55595698	NA	NA	96		cg24465943	chr1	161185061	NA	NA	39
cg09662920	chr1	78511433	NA	NA	7		cg12339920	chr5	135370288	TGFBI	NA	78		cg18579862	chr19	58095595	NA	NA	29		cg04009492	chr8	120221268	MAL2	S_Shore	96		cg24690709	chr4	100768712	DAPP1	NA	39
cg09734761	chr16	85569506	NA	NA	7		cg13445177	chr1	151967021	NA	NA	78		cg19021738	chr19	9517604	NA	NA	29		cg05146536	chr4	77140678	NA	NA	96		cg26811313	chr7	1959989	MAD1L1	NA	39
cg09798023	chr7	27161624	HOXA-AS2	N_Shore	7		cg19753864	chr2	38320028	NA	NA	78		cg20125424	chr19	53073242	NA	NA	29		cg05168229	chr13	45390049	NA	NA	96		cg00256231	chr17	77916733	TBC1D16	Island	38
cg10118435	chr20	390551	RBCK1	S_Shore	7		cg20867746	chr11	4871813	NA	NA	78		cg20902783	chr14	21494071	NA	NA	29		cg06029700	chr12	6473311	SCNN1A	Island	96		cg00702417	chr1	6054867	NA	NA	38
cg10553983	chr2	73318514	RAB11FIP5	NA	7		cg21013395	chr17	73131789	HN1	S_Shelf	78		cg21096718	chr17	35577353	ACACA	NA	29		cg08988797	chr8	102505513	GRHL2	Island	96		cg02797271	chr14	105532159	NA	NA	38
cg10976218	chr13	114880761	RASA3	S_Shore	7		cg21443133	chr1	7201539	CAMTA1	NA	78		cg21202716	chr11	70508022	SHANK2	N_Shore	29		cg09880665	chr11	35991490	LDLRAD3	NA	96		cg05642789	chr1	1564482	MIB2	Island	38
cg11058576	chr14	100795297	SLC25A47	Island	7		cg22867729	chr12	121622315	P2RX7	NA	78		cg23229395	chr19	58609770	NA	NA	29		cg15232971	chr10	61667009	NA	NA	96		cg05826175	chr4	56301631	CLOCK	NA	38
cg11081833	chr22	37975941	LGALS2	NA	7		cg25969107	chr15	95128247	NA	NA	78		cg23366166	chr11	125366506	LOC403312	S_Shore	29		cg15609272	chr5	159894868	NA	NA	96		cg06931418	chr19	1402419	NA	NA	38
cg11288831	chr13	114880831	RASA3	S_Shore	7		cg26764980	chr8	35235229	UNC5D	NA	78		cg25137968	chr1	120905306	NA	NA	29		cg18565355	chr8	95653874	ESRP1	N_Shore	96		cg08970648	chr3	50644192	CISH	NA	38
cg11783815	chr6	33558433	LINC00336	N_Shelf	7		cg00107241	chr1	29461070	NA	NA	77		cg25343388	chr7	5535641	FBXL18	S_Shore	29		cg27046604	chr15	41135869	NA	NA	96		cg09302355	chr11	63974131	NA	NA	38
cg12319004	chr1	226078237	NA	NA	7		cg00974255	chr17	35082656	NA	NA	77		cg25993718	chr20	54580196	CBLN4	Island	29		cg00455327	chr18	20714217	NA	NA	95		cg13626582	chr15	57592083	NA	NA	38
cg12396057	chr1	167508884	NA	NA	7		cg01152056	chr6	166260319	NA	NA	77		cg26612735	chr19	56988806	NA	NA	29		cg02156899	chr16	2029256	NOXO1	Island	95		cg16958939	chr6	7225223	RREB1	NA	38
cg13055709	chr1	234852861	NA	NA	7		cg01515574	chr8	93118682	NA	NA	77		cg26915924	chr16	8807043	ABAT	NA	29		cg02697979	chr11	34265361	ABTB2	NA	95		cg17724184	chr8	67592861	C8orf44	NA	38
cg13390059	chr1	88261783	NA	NA	7		cg02291164	chr14	59296302	LINC01500	NA	77		cg27331241	chr7	751830	PRKAR1B	Island	29		cg04417773	chr10	80909901	ZMIZ1	NA	95		cg20552468	chr17	79259699	SLC38A10	S_Shore	38
cg13442016	chr10	104196339	MIR146B	S_Shelf	7		cg02847766	chr16	2470641	ABCA17P	NA	77		cg00356183	chr7	751833	PRKAR1B	Island	28		cg04646282	chr15	91576509	NA	NA	95		cg22803223	chr12	64587031	C12orf66	NA	38
cg14711067	chr22	37975975	LGALS2	NA	7		cg03150753	chr8	93652253	LOC102724710	NA	77		cg00800512	chr19	58095518	NA	NA	28		cg06043315	chr8	144640306	NA	NA	95		cg24212377	chr11	73110989	NA	NA	38
cg15924102	chr1	234852892	NA	NA	7		cg03638937	chr11	393570	NA	NA	77		cg02485566	chr7	153749759	NA	NA	28		cg08534147	chr3	48471771	NA	NA	95		cg24497819	chr12	109027683	NA	NA	38
cg16409039	chr10	101841526	CPN1	NA	7		cg05195017	chr2	242758725	NEU4	N_Shore	77		cg02597299	chr5	151304559	NA	NA	28		cg13453168	chr10	129845660	PTPRE	NA	95		cg02306995	chr3	122635049	SEMA5B	S_Shelf	37
cg16466870	chr14	101926959	NA	NA	7		cg05337806	chr7	1775904	ELFN1	NA	77		cg02653557	chr19	58095424	NA	NA	28		cg14032089	chr17	57917589	VMP1	NA	95		cg07625783	chr1	159796617	SLAMF8	NA	37
cg16962683	chr8	97602671	SDC2	NA	7		cg08166587	chr12	2696048	CACNA1C	NA	77		cg04077662	chr1	77333229	ST6GALNAC5	Island	28		cg14158583	chr1	161059458	NA	NA	95		cg13335388	chr6	31550241	NA	NA	37
cg17175419	chr1	12587916	NA	NA	7		cg09884213	chr3	190788216	NA	NA	77		cg04337534	chr11	65816809	NA	NA	28		cg14904363	chr19	43032587	CEACAM1	NA	95		cg14992144	chr3	10334743	NA	NA	37
cg17413194	chr17	63053996	NA	NA	7		cg09916783	chr2	25391911	NA	NA	77		cg05299479	chr19	2813428	THOP1	S_Shore	28		cg17240725	chr7	73149356	NA	NA	95		cg17610333	chr6	168107313	NA	NA	37
cg18203466	chr10	115514781	PLEKHS1	NA	7		cg14078687	chr9	135943307	CEL	N_Shelf	77		cg05516272	chr11	66311334	ZDHHC24	N_Shore	28		cg18174678	chr1	42801761	NA	NA	95		cg19190163	chr6	32810785	PSMB8	N_Shore	37
cg19063563	chr6	8079840	EEF1E1	NA	7		cg15885430	chr5	57069	NA	NA	77		cg07657064	chr19	58609764	NA	NA	28		cg18801579	chr5	1003897	NA	NA	95		cg20398399	chr3	183273807	NA	NA	37
cg19750321	chr1	150808973	ARNT	NA	7		cg15928106	chr7	130646078	NA	NA	77		cg07951749	chr7	149744418	NA	NA	28		cg20937934	chr18	21452788	NA	NA	95		cg20445774	chr6	33400021	SYNGAP1	S_Shelf	37
cg20315150	chr7	28647577	CREB5	NA	7		cg17384457	chr19	45034961	NA	NA	77		cg08432727	chr2	5831722	NA	NA	28		cg21184951	chr2	240168413	HDAC4	NA	95		cg21145245	chr5	150593684	CCDC69	NA	37
cg20817175	chr1	11107306	NA	NA	7		cg20359793	chr12	52887054	KRT6A	NA	77		cg08648727	chr19	58446436	ZNF418	Island	28		cg22455527	chr7	73241878	NA	NA	95		cg21939215	chr11	60738995	NA	NA	37
cg21220520	chr14	57960464	C14orf105	NA	7		cg21214232	chr15	25426273	NA	NA	77		cg09109520	chr16	57673258	GPR56	NA	28		cg23419447	chr11	1507347	NA	NA	95		cg23277830	chr1	3704460	LRRC47	S_Shore	37
cg21427902	chr12	20152021	NA	NA	7		cg27542729	chr1	177850564	NA	NA	77		cg09159022	chr8	4849522	CSMD1	Island	28		cg24467337	chr20	31262314	NA	NA	95		cg24490227	chr11	133928292	NA	NA	37
cg22274745	chr2	182451537	CERKL	NA	7		cg01712948	chr2	89165761	NA	NA	76		cg12077664	chr12	125145446	NA	NA	28		cg27018424	chr6	33173425	HSD17B8	S_Shore	95		cg02073763	chr2	46064034	PRKCE	NA	36
cg23295181	chr19	2790716	THOP1	Island	7		cg01767270	chr2	121116386	NA	NA	76		cg12973930	chr19	57049695	NA	NA	28		cg03935116	chr12	31476565	FAM60A	N_Shore	94		cg05973084	chr6	170581039	LOC285804	Island	36
cg24383480	chr3	47466266	SCAP	NA	7		cg02276274	chr3	3839921	NA	NA	76		cg13473356	chr3	179754613	PEX5L	Island	28		cg06516947	chr22	45148223	PRR5-ARHGAP8	NA	94		cg06760238	chr10	134400036	INPP5A	NA	36
cg24911837	chr7	65227864	CCT6P1	N_Shore	7		cg02690797	chr19	17759636	UNC13A	S_Shore	76		cg14042851	chr19	57019005	NA	NA	28		cg07263981	chr2	26726691	NA	NA	94		cg07672814	chr9	140356830	PNPLA7	Island	36
cg26680608	chr6	136915556	MAP3K5	NA	7		cg07319315	chr2	135149599	MGAT5	NA	76		cg14732998	chr19	37997831	ZNF793-AS1	Island	28		cg10159596	chr6	34524097	SPDEF	NA	94		cg07973967	chr17	62009607	CD79B	NA	36
cg27300194	chr1	9339380	NA	NA	7		cg07838427	chr19	10665928	KRI1	N_Shelf	76		cg15593269	chr1	33875964	NA	NA	28		cg10187713	chr20	49345687	NA	NA	94		cg08618878	chr16	89261116	CDH15	S_Shore	36
cg00273124	chr5	177581512	NA	NA	6		cg09910207	chr12	91452697	NA	NA	76		cg16601494	chr1	1475737	TMEM240	N_Shore	28		cg10778310	chr7	128509080	LOC100130705	N_Shore	94		cg09332091	chr19	3180708	NA	NA	36
cg01204911	chr5	142187317	ARHGAP26	NA	6		cg10466548	chr16	10965217	NA	NA	76		cg16792800	chr13	93879361	GPC6	Island	28		cg14189782	chr11	65342283	NA	NA	94		cg09940677	chr14	103415458	CDC42BPB	NA	36
cg01215215	chr4	77878910	SEPT11	NA	6		cg13169491	chr7	128368940	FAM71F1	NA	76		cg18081258	chr14	21494161	NA	NA	28		cg22473727	chr5	172199667	NA	NA	94		cg10126903	chr16	29675214	SPN	N_Shore	36
cg01315067	chr10	51576232	NCOA4	S_Shelf	6		cg13379339	chr8	10717181	NA	NA	76		cg18518074	chr11	64642316	EHD1	N_Shelf	28		cg23213217	chr1	224370155	NA	NA	94		cg11967765	chr7	2774195	GNA12	N_Shore	36
cg01526474	chr6	167834866	NA	NA	6		cg20000220	chr8	144800997	MAPK15	Island	76		cg18770216	chr3	124491657	ITGB5	NA	28		cg23314826	chr8	102450991	NA	NA	94		cg13857210	chr9	138999217	NA	NA	36
cg01612883	chr12	125023115	NCOR2	N_Shore	6		cg22561329	chr19	57346735	ZIM2	N_Shelf	76		cg19381810	chr19	21106027	NA	NA	28		cg24427660	chr11	818892	NA	NA	94		cg15554421	chr3	99792561	CMSS1	NA	36
cg01868729	chr12	83251284	TMTC2	NA	6		cg26581503	chr22	42304580	NA	NA	76		cg19508622	chr8	129103558	PVT1	NA	28		cg25882597	chr20	39969542	LPIN3	S_Shore	94		cg18440839	chr8	141609380	AGO2	NA	36
cg02304370	chr11	587926	PHRF1	N_Shore	6		cg01281040	chr5	6349545	NA	NA	75		cg19776793	chr17	79225974	SLC38A10	NA	28		cg26319641	chr19	18807941	CRTC1	N_Shelf	94		cg20794334	chr2	131797972	ARHGEF4	Island	36
cg02389040	chr6	31650786	NA	NA	6		cg01378158	chr16	67312308	PLEKHG4	N_Shore	75		cg20098710	chr19	19640075	YJEFN3	Island	28		cg26377677	chr15	91412118	FURIN	N_Shelf	94		cg22517705	chr1	26645313	CD52	NA	36
cg03332897	chr19	740442	PALM	Island	6		cg02152290	chr7	551601	PDGFA	S_Shore	75		cg20291049	chr2	105472217	POU3F3	Island	28		cg27606671	chr11	67914463	NA	NA	94		cg24039042	chr6	170580947	LOC285804	Island	36
cg03731131	chr19	44278274	KCNN4	Island	6		cg02468320	chr12	2404134	CACNA1C	NA	75		cg21623566	chr18	49868513	DCC	Island	28		cg01011769	chr16	85648749	GSE1	Island	93		cg24174557	chr17	57903544	VMP1	NA	36
cg04144533	chr1	206681983	RASSF5	S_Shore	6		cg04499514	chr12	8219020	NA	NA	75		cg21657577	chr19	52956622	NA	NA	28		cg05207048	chr5	167513456	TENM2	NA	93		cg25141611	chr13	113422162	ATP11A	S_Shore	36
cg04517258	chr8	144094955	LOC100133669	NA	6		cg05455971	chr8	1616422	DLGAP2	N_Shore	75		cg21831937	chr15	57519802	TCF12	NA	28		cg08047482	chr19	11449933	RAB3D	N_Shore	93		cg26247093	chr7	2773812	GNA12	N_Shore	36
cg04521391	chr6	43245239	TTBK1	S_Shore	6		cg06733329	chr5	176740039	NA	NA	75		cg22759823	chr19	57610870	NA	NA	28		cg10503007	chr2	11796989	NA	NA	93		cg00256485	chr5	1494980	LPCAT1	Island	35
cg04781494	chr2	202047246	NA	NA	6		cg07012178	chr7	151304708	PRKAG2	S_Shelf	75		cg24643282	chr1	240256019	FMN2	Island	28		cg13726191	chr4	15940033	FGFBP1	NA	93		cg01542384	chr3	50284305	GNAI2	NA	35
cg05437648	chr3	43778670	NA	NA	6		cg07867517	chr16	75520165	CHST6	NA	75		cg25406989	chr15	48936335	FBN1	N_Shore	28		cg15986919	chr19	55887799	NA	NA	93		cg07584558	chr19	42703228	DEDD2	N_Shore	35
cg05795849	chr3	4794082	ITPR1	NA	6		cg10262052	chr8	39770525	NA	NA	75		cg25721744	chr10	102767357	LZTS2	S_Shore	28		cg16009970	chr17	7198721	NA	NA	93		cg07701241	chr11	46367812	NA	NA	35
cg06230247	chr22	37420730	MPST	Island	6		cg10274029	chr16	85981336	NA	NA	75		cg27531366	chr1	27627058	WDTC1	NA	28		cg18663063	chr5	68710907	NA	NA	93		cg09114153	chr11	2322329	C11orf21	NA	35
cg06625767	chr5	176836695	NA	NA	6		cg11653519	chr10	125222790	NA	NA	75		cg00619126	chr2	105459775	LINC01158	Island	27		cg25474399	chr18	3067624	MYOM1	S_Shore	93		cg12005186	chr11	63973952	NA	NA	35
cg06762457	chr6	149806635	NA	NA	6		cg13720262	chr19	39278997	NA	NA	75		cg01549377	chr9	140215404	EXD3	N_Shore	27		cg00440980	chr17	74639894	ST6GALNAC1	NA	92		cg12718519	chr1	2058417	PRKCZ	NA	35
cg07053546	chr2	161185941	RBMS1	NA	6		cg15924868	chr11	2322674	C11orf21	NA	75		cg03010009	chr13	80585265	LINC01080	NA	27		cg00491064	chr11	19681786	NA	NA	92		cg15573664	chr11	12833710	TEAD1	NA	35
cg07062764	chr3	170744540	SLC2A2	N_Shore	6		cg18156192	chr1	112320833	KCND3	NA	75		cg03227021	chr13	112711380	NA	NA	27		cg00944421	chr16	68269483	ESRP2	Island	92		cg20669908	chr2	25498444	DNMT3A	N_Shore	35
cg07093456	chr10	118380177	NA	NA	6		cg19442415	chr11	116567334	NA	NA	75		cg03584288	chr19	37407041	ZNF829	Island	27		cg07583137	chr8	82644012	NA	NA	92		cg23923934	chr6	31322914	HLA-B	N_Shore	35
cg07164556	chr1	145727247	NBPF20	NA	6		cg20004827	chr10	135026878	KNDC1	N_Shelf	75		cg03611452	chr19	38183253	NA	NA	27		cg12671632	chr6	422935	NA	NA	92		cg24198439	chr14	23589255	NA	NA	35
cg07347148	chr1	167786802	ADCY10	N_Shelf	6		cg21130374	chr21	42734266	MX2	NA	75		cg03696599	chr2	124782261	NA	NA	27		cg13808979	chr6	31093153	PSORS1C1	NA	92		cg24476449	chr17	25799212	KSR1	NA	35
cg08170679	chr16	73025828	ZFHX3	NA	6		cg24030173	chr19	48922140	GRIN2D	S_Shelf	75		cg04685747	chr19	8458793	RAB11B	S_Shelf	27		cg14343701	chr17	64672341	PRKCA	NA	92		cg27366766	chr17	56565286	HSF5	Island	35
cg08210297	chr2	233320854	ALPI	N_Shelf	6		cg24729839	chr1	225955869	NA	NA	75		cg04846720	chr14	103295640	TRAF3	NA	27		cg19400926	chr6	28889996	TRIM27	N_Shore	92		cg07096763	chr1	31971752	NA	NA	34
cg08633074	chr16	11837719	NA	NA	6		cg25540026	chr19	18331075	PDE4C	Island	75		cg05234415	chr19	38743744	PPP1R14A	N_Shelf	27		cg19785773	chr8	142398412	NA	NA	92		cg12537337	chr6	26442290	BTN3A3	NA	34
cg09591329	chr2	102388664	MAP4K4	NA	6		cg00387090	chr1	201615401	NA	NA	74		cg05292954	chr19	57050620	ZFP28	Island	27		cg21990700	chr12	7260776	C1RL	NA	92		cg14142087	chr9	110479859	NA	NA	34
cg09640686	chr16	89496981	ANKRD11	N_Shelf	6		cg02757516	chr10	134921759	GPR123	S_Shelf	74		cg07436562	chr17	73750299	ITGB4	S_Shore	27		cg26064895	chr4	48271121	TEC	N_Shore	92		cg14345572	chr17	79259383	SLC38A10	Island	34
cg10029905	chr3	170716743	SLC2A2	NA	6		cg03935060	chr16	10272021	GRIN2A	N_Shore	74		cg07808761	chr19	37329760	NA	NA	27		cg26950652	chr16	70416101	ST3GAL2	S_Shore	92		cg15973098	chr6	31691252	C6orf25	N_Shore	34
cg10866623	chr17	46895019	NA	NA	6		cg05279738	chr3	141560204	NA	NA	74		cg09030119	chr19	44905343	ZNF285	NA	27		cg01617018	chr16	30116135	GDPD3	NA	91		cg16744314	chr20	30446221	NA	NA	34
cg11744966	chr22	38506771	NA	NA	6		cg07812849	chr16	1183588	NA	NA	74		cg10410142	chr4	158141542	NA	NA	27		cg03359095	chr20	61002866	NA	NA	91		cg18057618	chr11	73719683	UCP3	NA	34
cg11806633	chr1	17887065	ARHGEF10L	NA	6		cg08227353	chr10	102821670	KAZALD1	Island	74		cg10585661	chr3	184056618	FAM131A	Island	27		cg05433490	chr16	1133247	NA	NA	91		cg18569623	chr14	89631502	FOXN3	S_Shelf	34
cg11855117	chr1	92293627	TGFBR3	NA	6		cg08796240	chr16	70733832	VAC14	NA	74		cg10851698	chr19	54024744	ZNF331	Island	27		cg05510337	chr16	68268252	ESRP2	N_Shore	91		cg19375403	chr1	3807709	C1orf174	N_Shore	34
cg12104698	chr7	139529130	TBXAS1	NA	6		cg09050058	chr5	2186856	NA	NA	74		cg12921750	chr18	70535336	NA	NA	27		cg13593323	chr9	132647349	NA	NA	91		cg00447208	chr17	76126301	TMC6	N_Shore	33
cg12125241	chr15	85575240	PDE8A	NA	6		cg09883841	chr11	64360872	SLC22A12	NA	74		cg14231297	chr19	58629901	NA	NA	27		cg15104031	chr1	153589528	NA	NA	91		cg01400671	chr9	90622100	NA	NA	33
cg12221087	chr17	78237432	RNF213	S_Shelf	6		cg09999977	chr7	44280051	CAMK2B	S_Shore	74		cg14485744	chr8	119086710	EXT1	NA	27		cg16414472	chr11	68110105	LRP5	NA	91		cg04011173	chr3	10326540	LINC00852	NA	33
cg13846998	chr10	45406295	TMEM72-AS1	NA	6		cg12285627	chr1	803059	NA	NA	74		cg15380511	chr5	124835828	LOC101927460	NA	27		cg19722656	chr6	119669372	MAN1A1	N_Shore	91		cg04992150	chr3	13457267	NUP210	N_Shelf	33
cg14282850	chr10	123924917	TACC2	S_Shore	6		cg13269555	chr10	102822002	KAZALD1	Island	74		cg15954353	chr17	5403337	LOC728392	Island	27		cg20510033	chr1	8960134	NA	NA	91		cg07156249	chr6	32822911	PSMB9	S_Shore	33
cg14981637	chr1	95287127	SLC44A3	S_Shore	6		cg13919908	chr11	33394273	NA	NA	74		cg17397159	chr4	720144	PCGF3	S_Shelf	27		cg23119026	chr2	20776830	NA	NA	91		cg07211259	chr9	5510497	NA	NA	33
cg15070710	chr1	19532345	UBR4	N_Shelf	6		cg13997759	chr19	39230902	CAPN12	S_Shelf	74		cg17700915	chr19	52840042	NA	NA	27		cg23822312	chr1	244361336	NA	NA	91		cg11877254	chr19	10222051	PPAN-P2RY11	S_Shore	33
cg15123428	chr2	10186139	KLF11	S_Shore	6		cg14424963	chr9	139472899	NA	NA	74		cg18229521	chr14	92790285	SLC24A4	Island	27		cg25957124	chr16	21171084	TMEM159	S_Shore	91		cg13306522	chr5	54519594	MCIDAS	Island	33
cg15168995	chr22	37914206	CARD10	N_Shore	6		cg16525974	chr16	1081668	NA	NA	74		cg19392831	chr10	120355756	NA	NA	27		cg26034919	chr2	27665711	KRTCAP3	S_Shore	91		cg16529592	chr1	25292215	NA	NA	33
cg15616400	chr1	16062894	SLC25A34	NA	6		cg18534312	chr8	140642584	KCNK9	NA	74		cg19915738	chr19	44952730	NA	NA	27		cg26531804	chr15	41135847	NA	NA	91		cg17344040	chr11	64626220	EHD1	S_Shelf	33
cg16674248	chr22	46664402	TTC38	S_Shore	6		cg18956547	chr2	219031719	NA	NA	74		cg20119106	chr7	153750421	NA	NA	27		cg26668989	chr1	110186163	NA	NA	91		cg22148297	chr13	99910587	GPR18	NA	33
cg16738984	chr19	14519121	CD97	S_Shore	6		cg21196201	chr19	49078045	NA	NA	74		cg21653184	chr19	58609361	ZSCAN18	Island	27		cg00348621	chr5	90680542	ARRDC3-AS1	S_Shelf	90		cg22331159	chr2	233924713	INPP5D	N_Shore	33
cg16855355	chr4	185269126	LOC728175	NA	6		cg23464619	chr13	95513506	LOC101927284	NA	74		cg22863744	chr12	124942176	NCOR2	S_Shore	27		cg02801114	chr6	125476162	TPD52L1	S_Shore	90		cg23336266	chr6	13428522	GFOD1	NA	33
cg18140824	chr3	187010240	NA	NA	6		cg24723883	chr19	2608495	GNG7	S_Shore	74		cg23243867	chr1	77334045	ST6GALNAC5	Island	27		cg03196720	chr12	6473299	SCNN1A	Island	90		cg26149678	chr11	71709917	NA	NA	33
cg18145196	chr10	75808340	VCL	NA	6		cg26701815	chr18	3446566	NA	NA	74		cg23352722	chr8	22089501	PHYHIP	Island	27		cg05012239	chr3	195447691	NA	NA	90		cg02344606	chr7	112062297	NA	NA	32
cg18677871	chr5	1103325	SLC12A7	S_Shelf	6		cg01277983	chr22	43835600	MPPED1	NA	73		cg23605961	chr7	751331	PRKAR1B	N_Shore	27		cg05427381	chr11	62309707	AHNAK	N_Shelf	90		cg04993082	chr1	226178964	SDE2	NA	32
cg19045070	chr11	118397595	NA	NA	6		cg01540172	chr16	1092765	NA	NA	73		cg23910430	chr12	133353847	GOLGA3	S_Shelf	27		cg06228763	chr7	1773169	ELFN1	NA	90		cg07462448	chr10	115441840	CASP7	S_Shore	32
cg19616807	chr5	139939823	APBB3	S_Shelf	6		cg03882071	chr17	43922210	NA	NA	73		cg24135615	chr17	37042201	LASP1	NA	27		cg06631999	chr1	26217268	NA	NA	90		cg10080732	chr17	1626575	WDR81	N_Shore	32
cg20617669	chr1	2138442	NA	NA	6		cg05024961	chr16	88498528	ZNF469	Island	73		cg25148589	chr4	158141936	GRIA2	N_Shore	27		cg11104088	chr10	7859676	NA	NA	90		cg10459017	chr6	36737623	CPNE5	NA	32
cg21687300	chr1	52284363	NRD1	NA	6		cg06354543	chr10	130376572	NA	NA	73		cg25875213	chr19	38183055	ZNF781	Island	27		cg12460254	chr1	21629726	NA	NA	90		cg14042635	chr17	40440916	STAT5A	Island	32
cg21764344	chr11	64323456	SLC22A11	NA	6		cg06375539	chr1	35249239	GJB3	N_Shore	73		cg00499837	chr11	119542542	PVRL1	NA	26		cg14462402	chr11	120678447	GRIK4	NA	90		cg16850690	chr3	129318459	PLXND1	NA	32
cg21861233	chr8	142238957	NA	NA	6		cg08431567	chr19	57175043	ZNF835	N_Shore	73		cg00754357	chr1	53019727	NA	NA	26		cg15668490	chr19	16254489	HSH2D	NA	90		cg17349352	chr7	45066738	CCM2	NA	32
cg23224619	chr2	234296988	DGKD	NA	6		cg08534016	chr5	35771584	SPEF2	NA	73		cg00833562	chr16	2501147	CCNF	NA	26		cg16088380	chr13	114750991	RASA3	S_Shelf	90		cg23235142	chr7	45066841	CCM2	NA	32
cg23382741	chr15	41121320	NA	NA	6		cg08800893	chr22	36727569	MYH9	NA	73		cg00853480	chr19	20012036	ZNF93	Island	26		cg17202781	chr3	5019217	NA	NA	90		cg24898914	chr6	32810706	PSMB8	N_Shore	32
cg23610213	chr6	4802019	CDYL	NA	6		cg09360044	chr2	68557960	NA	NA	73		cg02621287	chr12	11653278	NA	NA	26		cg17508063	chr12	53298678	KRT8	S_Shore	90		cg26118759	chr1	117058474	CD58	NA	32
cg26016267	chr11	1325784	TOLLIP	NA	6		cg10880902	chr1	59278781	NA	NA	73		cg03346415	chr16	69854895	WWP2	NA	26		cg23464360	chr8	144513980	NA	NA	90		cg01647936	chr11	63974772	FERMT3	N_Shore	31
cg26297005	chr7	27162090	HOXA-AS2	Island	6		cg11886187	chr17	56033756	NA	NA	73		cg03406367	chr12	124948068	NCOR2	N_Shelf	26		cg24078905	chr19	49655323	HRC	Island	90		cg03875496	chr6	106335674	NA	NA	31
cg26511386	chr7	142982262	TMEM139	N_Shelf	6		cg12803433	chr17	15466085	TVP23C	N_Shore	73		cg03844838	chr10	661087	DIP2C	NA	26		cg24174145	chr12	52585892	NA	NA	90		cg13798585	chr7	1980479	MAD1L1	S_Shore	31
cg26608667	chr7	1196370	ZFAND2A	N_Shelf	6		cg13715502	chr9	112211847	PTPN3	NA	73		cg03993263	chr1	18434114	NA	NA	26		cg27312338	chr16	57832198	KIFC3	N_Shelf	90		cg15035143	chr17	56408688	NA	NA	31
cg27049094	chr2	75067716	HK2	NA	6		cg14313576	chr3	134339988	KY	NA	73		cg04894619	chr3	179754615	PEX5L	Island	26		cg00947878	chr16	57832005	KIFC3	N_Shelf	89		cg15307777	chr11	130271767	NA	NA	31
cg27061889	chr17	37034884	LASP1	NA	6		cg14976447	chr8	24151874	ADAM28	NA	73		cg05571581	chr6	28753940	NA	NA	26		cg02538681	chr10	90611911	NA	NA	89		cg18994606	chr10	111827966	ADD3	NA	31
cg00172603	chr1	54822031	SSBP3	Island	5		cg15994731	chr7	1460944	NA	NA	73		cg06473363	chr6	31631797	GPANK1	N_Shore	26		cg04948284	chr11	65313608	LTBP3	N_Shore	89		cg20092122	chr19	17517221	NA	NA	31
cg00289503	chr20	61470028	COL9A3	N_Shore	5		cg19272754	chr11	66631469	PC	Island	73		cg08176140	chr19	1255392	MIDN	Island	26		cg06187336	chr8	144513898	NA	NA	89		cg20972199	chr11	69065333	NA	NA	31
cg00331677	chr16	57413484	CX3CL1	N_Shelf	5		cg24152264	chr1	232820610	NA	NA	73		cg08681293	chr19	1221756	STK11	S_Shore	26		cg07209244	chr5	172116212	NEURL1B	S_Shelf	89		cg24437859	chr12	7066614	PTPN6	NA	31
cg00422978	chr8	40333695	NA	NA	5		cg26729913	chr17	79135071	NA	NA	73		cg08697092	chr19	56879933	NA	NA	26		cg08452061	chr5	172199642	NA	NA	89		cg03485674	chr16	50347895	ADCY7	NA	30
cg00498289	chr2	27719787	GCKR	S_Shore	5		cg26740230	chr21	31768319	NA	NA	73		cg09435109	chr19	53970585	NA	NA	26		cg09334514	chr1	236686671	LGALS8-AS1	N_Shore	89		cg03549705	chr16	29674618	SPN	N_Shore	30
cg00650386	chr4	72248830	SLC4A4	NA	5		cg01361361	chr3	188618380	NA	NA	72		cg10142436	chr15	42209178	EHD4	N_Shelf	26		cg10075819	chr2	109229337	LIMS1	NA	89		cg05979766	chr5	141395447	NA	NA	30
cg00724839	chr22	39240704	NA	NA	5		cg02004632	chr11	17598735	OTOG	NA	72		cg11723848	chr4	96470286	UNC5C	Island	26		cg14445389	chr2	100426973	AFF3	NA	89		cg14533390	chr3	65342843	NA	NA	30
cg00898480	chr17	74641275	NA	NA	5		cg03637066	chr5	913111	TRIP13	S_Shore	72		cg11834730	chr12	124942248	NCOR2	S_Shore	26		cg18247124	chr11	122943141	CLMP	NA	89		cg15225364	chr7	1859172	MAD1L1	NA	30
cg00953211	chr1	145414709	HFE2	N_Shore	5		cg07684019	chr5	139174529	NA	NA	72		cg12411964	chr1	66818958	PDE4B	NA	26		cg18306861	chr14	67879101	NA	NA	89		cg19223119	chr10	574732	DIP2C	N_Shore	30
cg01074657	chr1	78511466	NA	NA	5		cg14552947	chr10	28657329	NA	NA	72		cg13358636	chr2	124782263	NA	NA	26		cg20113820	chr8	1765074	NA	NA	89		cg20306694	chr12	51718251	NA	NA	30
cg01721410	chr16	66966038	FAM96B	N_Shore	5		cg15642035	chr8	139165052	FAM135B	NA	72		cg14384532	chr15	88800624	NTRK3-AS1	Island	26		cg22900681	chr2	25301413	EFR3B	NA	89		cg20654468	chr11	58342997	LPXN	N_Shelf	30
cg01811815	chr13	114881103	RASA3	S_Shore	5		cg18048370	chr10	134725087	CFAP46	S_Shelf	72		cg14445012	chr9	115926922	NA	NA	26		cg26959257	chr11	124711848	NA	NA	89		cg22339338	chr1	159891638	TAGLN2	N_Shelf	30
cg02174203	chr11	76848054	MYO7A	N_Shore	5		cg19438750	chr15	91768905	SV2B	NA	72		cg14893163	chr13	58206036	PCDH17	N_Shore	26		cg27123351	chr11	67442249	NA	NA	89		cg23327334	chr5	176855304	GRK6	S_Shore	30
cg02310027	chr17	77704741	NA	NA	5		cg20002381	chr19	39279703	NA	NA	72		cg16153042	chr6	3282307	SLC22A23	NA	26		cg01219553	chr2	46636023	NA	NA	88		cg24691453	chr1	153518384	LOC101928034	NA	30
cg02330271	chr19	4835716	NA	NA	5		cg20870559	chr12	113416518	OAS2	NA	72		cg16781880	chr16	58329007	NA	NA	26		cg01497527	chr15	65214165	ANKDD1A	NA	88		cg25786265	chr6	30458998	HLA-E	S_Shore	30
cg02470587	chr12	48302191	NA	NA	5		cg23222401	chr8	35403156	UNC5D	NA	72		cg17344906	chr19	13202507	NFIX	S_Shelf	26		cg02782634	chr17	57916643	VMP1	NA	88		cg00804392	chr4	40198595	RHOH	NA	29
cg03464224	chr4	154439980	KIAA0922	NA	5		cg24020826	chr8	140630180	KCNK9	N_Shore	72		cg20584555	chr11	61717780	BEST1	NA	26		cg06711306	chr5	159895052	NA	NA	88		cg02086790	chr16	375327	AXIN1	Island	29
cg03875235	chr11	625052	CDHR5	Island	5		cg24405567	chr15	70787565	NA	NA	72		cg20763327	chr5	16667384	MYO10	NA	26		cg07181843	chr1	1009445	RNF223	N_Shelf	88		cg02352281	chr3	46139305	NA	NA	29
cg04080022	chr16	89648534	CPNE7	N_Shore	5		cg01163404	chr12	129822259	TMEM132D	NA	71		cg21563049	chr22	18386798	MICAL3	NA	26		cg07336872	chr6	150393535	NA	NA	88		cg02901006	chr19	8117024	NA	NA	29
cg04101755	chr16	3057959	NA	NA	5		cg02052762	chr17	4090525	ANKFY1	NA	71		cg24366702	chr19	58951778	NA	NA	26		cg08460875	chr1	41950362	NA	NA	88		cg05798125	chr16	28996362	NA	NA	29
cg04437956	chr2	242869281	LINC01237	NA	5		cg04793096	chr8	23077202	TNFRSF10A	NA	71		cg24453604	chr1	8362413	NA	NA	26		cg09988116	chr1	43750693	C1orf210	NA	88		cg07089399	chr8	6481582	LOC100507530	NA	29
cg04508216	chr1	11107452	NA	NA	5		cg08551036	chr16	89219820	ACSF3	S_Shore	71		cg24960947	chr11	65816463	GAL3ST3	Island	26		cg11225357	chr17	79339278	NA	NA	88		cg09433910	chr17	1626509	WDR81	N_Shore	29
cg05025332	chr2	65165160	NA	NA	5		cg19054096	chr20	59868424	CDH4	S_Shelf	71		cg25324105	chr19	38183259	NA	NA	26		cg18221429	chr7	150020136	ACTR3C	Island	88		cg10756887	chr22	24105692	C22orf15	NA	29
cg05642923	chr17	61896912	FTSJ3	NA	5		cg22160267	chr19	16181372	NA	NA	71		cg26239485	chr2	236514213	AGAP1	NA	26		cg24967701	chr17	37894165	GRB7	NA	88		cg12609829	chr15	38988755	NA	NA	29
cg05659947	chr1	207262190	NA	NA	5		cg23095729	chr22	20019674	TANGO2	NA	71		cg26938118	chr18	56059556	NEDD4L	NA	26		cg24988684	chr17	76128556	TMC8	S_Shore	88		cg14525270	chr1	43766647	TIE1	N_Shelf	29
cg05984508	chr11	68098869	LRP5	NA	5		cg26981966	chr7	152598597	NA	NA	71		cg00208153	chr13	58206058	PCDH17	N_Shore	25		cg25313468	chr4	57773308	NA	NA	88		cg18545076	chr8	22960177	LOC254896	N_Shore	29
cg06298701	chr10	51566673	TIMM23B	S_Shore	5		cg00492269	chr17	80798706	TBCD	NA	70		cg00539360	chr6	43737136	NA	NA	25		cg26471058	chr2	31030279	CAPN13	NA	88		cg18923906	chr10	82225771	TSPAN14	NA	29
cg06506007	chr13	36699873	DCLK1	NA	5		cg01767885	chr16	1147214	NA	NA	70		cg02119363	chr3	179754603	PEX5L	Island	25		cg27388911	chr3	24537277	THRB-AS1	Island	88		cg19743891	chr1	26644573	CD52	NA	29
cg06849167	chr11	61449886	DAGLA	S_Shore	5		cg02423000	chr5	601568	NA	NA	70		cg02192555	chr8	9952926	MSRA	NA	25		cg03634729	chr18	21452829	NA	NA	87		cg26285698	chr16	29757334	C16orf54	NA	29
cg07094847	chr7	27160586	NA	NA	5		cg02764897	chr21	31768311	NA	NA	70		cg03516705	chr1	179891204	NA	NA	25		cg04339360	chr13	73635568	KLF5	S_Shore	87		cg26427109	chr11	60739019	NA	NA	29
cg07095346	chr3	52864812	NA	NA	5		cg02954884	chr1	6638504	TAS1R1	N_Shore	70		cg04402007	chr8	35093901	UNC5D	Island	25		cg04421974	chr8	134224814	WISP1	NA	87		cg27133780	chr3	32474793	CMTM7	NA	29
cg07367601	chr1	235114342	NA	NA	5		cg05423942	chr8	143254443	NA	NA	70		cg04477431	chr6	31631716	GPANK1	N_Shore	25		cg04813880	chr16	21171067	TMEM159	S_Shore	87		cg00022688	chr10	114136011	ACSL5	NA	28
cg07578108	chr4	170897214	NA	NA	5		cg06114171	chr11	117561139	DSCAML1	NA	70		cg04534765	chr18	74962369	GALR1	Island	25		cg06418871	chr5	68710831	NA	NA	87		cg01280881	chr5	64372500	NA	NA	28
cg07816074	chr4	8201560	SH3TC1	NA	5		cg06145669	chr9	102589165	NR4A3	N_Shore	70		cg04784475	chr19	38183130	ZNF781	Island	25		cg06655216	chr12	89619329	NA	NA	87		cg01519261	chr21	36421467	RUNX1	NA	28
cg08008475	chr13	27977779	NA	NA	5		cg08610901	chr7	3186766	LOC100129603	NA	70		cg05073720	chr18	60386672	PHLPP1	S_Shelf	25		cg08145798	chr11	64610635	CDC42BPG	N_Shore	87		cg02217815	chr22	36890079	FOXRED2	N_Shelf	28
cg08083435	chr2	88054543	NA	NA	5		cg08703808	chr1	201613458	NA	NA	70		cg06444755	chr7	8473990	NXPH1	Island	25		cg08468599	chr1	2182126	SKI	NA	87		cg03998606	chr3	32856104	NA	NA	28
cg08170294	chr17	74134843	FOXJ1	N_Shore	5		cg09031776	chr10	117735350	NA	NA	70		cg06672560	chr20	54580175	CBLN4	Island	25		cg10539274	chr4	74486446	NA	NA	87		cg04934031	chr2	25430049	NA	NA	28
cg08261841	chr7	142982463	TMEM139	N_Shelf	5		cg09760889	chr17	62019307	SCN4A	Island	70		cg07811160	chr18	48346843	NA	NA	25		cg11835347	chr1	113248232	RHOC	N_Shore	87		cg06560379	chr6	44231305	NFKBIE	N_Shore	28
cg08644973	chr6	31668721	ABHD16A	N_Shore	5		cg11447186	chr19	2442067	LMNB2	N_Shelf	70		cg07861603	chr16	3085246	LOC100128770	Island	25		cg12963560	chr6	136870545	MAP7	N_Shore	87		cg08176694	chr12	123519157	PITPNM2	NA	28
cg09348732	chr16	12354838	SNX29	N_Shore	5		cg11496630	chr6	3024178	HTATSF1P2	NA	70		cg08436419	chr2	234296834	DGKD	NA	25		cg14081861	chr6	151288153	MTHFD1L	NA	87		cg08949143	chr13	30947713	LINC00426	NA	28
cg09417640	chr7	99723162	NA	NA	5		cg12445422	chr11	113920436	NA	NA	70		cg09726240	chr11	70672878	SHANK2	Island	25		cg15212369	chr20	62274085	STMN3	S_Shore	87		cg14852355	chr15	74238744	LOXL1	NA	28
cg09753772	chr2	3633407	NA	NA	5		cg12787571	chr17	19649051	ALDH3A1	S_Shore	70		cg09918296	chr19	54024649	ZNF331	Island	25		cg15638366	chr2	173313454	ITGA6	NA	87		cg16352928	chr12	6881590	NA	NA	28
cg09851394	chr6	35755609	CLPSL1	S_Shore	5		cg15026265	chr12	28283812	NA	NA	70		cg10359460	chr8	9260354	NA	NA	25		cg19579005	chr6	30782272	NA	NA	87		cg18315380	chr7	1095666	C7orf50	N_Shore	28
cg10680235	chr15	85430038	SLC28A1	NA	5		cg17544584	chr7	43288771	HECW1	Island	70		cg12024104	chr12	6662581	IFFO1	N_Shore	25		cg20348189	chr2	36595352	CRIM1	NA	87		cg20146241	chr1	24861604	RCAN3	N_Shore	28
cg11060604	chr7	130572465	NA	NA	5		cg22417613	chr7	138560796	KIAA1549	NA	70		cg12950007	chr19	52900970	ZNF528-AS1	Island	25		cg21341586	chr4	99851281	EIF4E	S_Shore	87		cg20722458	chr2	8715811	LOC101929567	NA	28
cg11419262	chr3	193840181	NA	NA	5		cg22446998	chr5	155701819	NA	NA	70		cg13793782	chr9	135995093	RALGDS	N_Shore	25		cg22198044	chr4	2819614	NA	NA	87		cg23021796	chr5	98269394	NA	NA	28
cg12586150	chr6	2840792	SERPINB1	N_Shore	5		cg23402920	chr2	3175953	NA	NA	70		cg14273116	chr4	107897	ZNF718	Island	25		cg00050496	chr12	110211701	NA	NA	86		cg24859722	chr3	50377836	RASSF1	Island	28
cg12616923	chr8	128228107	CCAT1	NA	5		cg26811385	chr4	150832003	NA	NA	70		cg14884793	chr13	109148553	NA	NA	25		cg00145141	chr17	4464022	NA	NA	86		cg26828842	chr18	67952086	NA	NA	28
cg12961069	chr22	39685780	NA	NA	5		cg27527798	chr7	1773245	ELFN1	NA	70		cg15149095	chr1	210111672	SYT14	Island	25		cg00575674	chr1	61314297	NA	NA	86		cg26954951	chr6	167507568	NA	NA	28
cg13175778	chr17	202759	NA	NA	5		cg00516092	chr20	31177275	LOC149950	S_Shelf	69		cg16966815	chr1	77333122	NA	NA	25		cg02300825	chr19	1496416	REEP6	Island	86		cg02181920	chr6	32820029	TAP1	N_Shore	27
cg13214149	chr6	31740978	VWA7	NA	5		cg01733904	chr13	110493045	NA	NA	69		cg17132535	chr2	47133191	MCFD2	NA	25		cg03244997	chr17	43503144	NA	NA	86		cg03106245	chr11	47399980	SPI1	Island	27
cg13796110	chr15	65337510	NA	NA	5		cg02276807	chr12	133022677	NA	NA	69		cg17229173	chr5	67483875	NA	NA	25		cg04550079	chr16	67212681	KIAA0895L	S_Shore	86		cg03520342	chr6	32920784	HLA-DMA	NA	27
cg13823234	chr9	93800582	NA	NA	5		cg02844502	chr9	140189025	NA	NA	69		cg17712694	chr5	16180068	NA	NA	25		cg07129669	chr3	50403227	CACNA2D2	S_Shore	86		cg03750478	chr16	29757375	NA	NA	27
cg13911294	chr9	88951310	ZCCHC6	NA	5		cg02921627	chr8	144589984	ZC3H3	NA	69		cg18391899	chr10	23462616	NA	NA	25		cg10217767	chr12	31256838	DDX11	NA	86		cg03845363	chr17	17753516	TOM1L2	NA	27
cg13946929	chr1	205477308	CDK18	S_Shelf	5		cg03507641	chr12	1598243	ERC1	NA	69		cg18428688	chr19	58609744	NA	NA	25		cg10696787	chr17	65242740	NA	NA	86		cg05957567	chr12	122467228	BCL7A	NA	27
cg14001914	chr4	25865695	NA	NA	5		cg06383241	chr12	116997022	NA	NA	69		cg19655456	chr19	37959961	ZNF570	Island	25		cg12547807	chr1	9473751	NA	NA	86		cg06679494	chr17	6921295	MIR497HG	S_Shelf	27
cg14068301	chr10	3161106	PFKP	Island	5		cg07372450	chr10	18679429	CACNB2	NA	69		cg21587238	chr5	42953590	NA	NA	25		cg14096415	chr2	235891856	SH3BP4	NA	86		cg07274406	chr21	46334192	ITGB2	NA	27
cg14133557	chr9	113802005	NA	NA	5		cg09105442	chr10	1228439	ADARB2	N_Shelf	69		cg22685966	chr19	38183418	NA	NA	25		cg14360663	chr9	130329156	FAM129B	N_Shore	86		cg11869193	chr17	2839187	RAP1GAP2	NA	27
cg14160419	chr4	40518065	NA	NA	5		cg11969108	chr7	154582418	DPP6	N_Shelf	69		cg23085662	chr18	59000860	NA	NA	25		cg15738800	chr17	46035272	NA	NA	86		cg13273136	chr2	113931565	PSD4	NA	27
cg14280181	chr2	223291007	SGPP2	S_Shore	5		cg12697139	chr1	209571889	NA	NA	69		cg23891996	chr19	9517858	NA	NA	25		cg16957313	chr5	172199661	NA	NA	86		cg13412834	chr9	132652770	FNBP1	S_Shore	27
cg14397231	chr4	124940041	NA	NA	5		cg14378925	chr11	64635728	EHD1	NA	69		cg24152605	chr19	57050359	ZFP28	Island	25		cg17019292	chr5	68710813	NA	NA	86		cg15052890	chr17	4636830	CXCL16	S_Shore	27
cg14415629	chr11	33033607	NA	NA	5		cg14553740	chr9	18976715	FAM154A	NA	69		cg24685755	chr19	53758031	ZNF677	Island	25		cg17115419	chr10	5593926	NA	NA	86		cg15198736	chr5	32709396	NA	NA	27
cg14496282	chr7	544525	PDGFA	NA	5		cg16925459	chr7	18548581	HDAC9	NA	69		cg25963041	chr19	57049777	NA	NA	25		cg17719317	chr4	6909606	NA	NA	86		cg18317439	chr17	643637	FAM57A	NA	27
cg14639859	chr12	64216781	NA	NA	5		cg17057086	chr8	133456013	KCNQ3	NA	69		cg26074603	chr12	75603068	KCNC2	Island	25		cg19018709	chr10	104211388	NA	NA	86		cg18896032	chr11	57097718	SSRP1	NA	27
cg14736458	chr7	99595658	NA	NA	5		cg19092322	chr1	205027136	CNTN2	NA	69		cg27477373	chr19	56879645	NA	NA	25		cg19872095	chr1	37941263	ZC3H12A	S_Shore	86		cg24957609	chr12	27125095	TM7SF3	NA	27
cg14770407	chr20	54987154	NA	NA	5		cg20031845	chr7	50306663	NA	NA	69		cg00447817	chr11	70484490	SHANK2	NA	24		cg20127859	chr8	144656271	NA	NA	86		cg26360197	chr17	78821604	RPTOR	S_Shelf	27
cg14943722	chr3	50341009	HYAL1	NA	5		cg20656868	chr19	3177310	NA	NA	69		cg01282751	chr6	31600734	PRRC2A	S_Shore	24		cg23022574	chr2	219866218	NA	NA	86		cg27529346	chr6	31322926	HLA-B	N_Shore	27
cg15067907	chr19	5838779	FUT6	NA	5		cg24136780	chr7	2158430	MAD1L1	S_Shelf	69		cg02165355	chr5	178368071	NA	NA	24		cg23685965	chr18	71958448	CYB5A	Island	86		cg00741986	chr4	2748332	TNIP2	NA	26
cg15424233	chr2	9865477	NA	NA	5		cg25481630	chr7	157499673	PTPRN2	N_Shelf	69		cg02823803	chr19	57019958	ZNF471	S_Shore	24		cg24055525	chr20	35973042	NA	NA	86		cg03176550	chr16	28996329	NA	NA	26
cg15624274	chr7	46754068	NA	NA	5		cg26449294	chr11	83169193	DLG2	NA	69		cg02886522	chr19	53636226	NA	NA	24		cg26217402	chr14	74238381	NA	NA	86		cg06032302	chr5	131762646	C5orf56	NA	26
cg15708776	chr1	155270866	PKLR	NA	5		cg26807301	chr16	22326380	POLR3E	NA	69		cg03865667	chr13	58205678	NA	NA	24		cg26485825	chr18	21452895	NA	NA	86		cg10072237	chr6	33872861	NA	NA	26
cg15916350	chr5	179468715	RNF130	NA	5		cg00537335	chr7	157989340	PTPRN2	NA	68		cg04550950	chr1	90299895	LRRC8D	NA	24		cg00718036	chr4	108745325	NA	NA	85		cg10584986	chr15	29825929	FAM189A1	NA	26
cg15949553	chr5	141879669	NA	NA	5		cg00984696	chr3	124128381	KALRN	NA	68		cg06585566	chr19	57276794	ZIM2-AS1	Island	24		cg00971695	chr14	65169664	NA	NA	85		cg11351908	chr17	75402473	SEPT9	S_Shelf	26
cg15967525	chr4	40517938	RBM47	NA	5		cg01875106	chr11	132287342	OPCML	NA	68		cg07127888	chr8	41400789	GINS4	NA	24		cg01313363	chr3	48471695	NA	NA	85		cg12092579	chr1	178380975	RASAL2	NA	26
cg16310003	chr12	122297080	NA	NA	5		cg04119977	chr5	7826972	ADCY2	NA	68		cg07171687	chr10	22843607	PIP4K2A	NA	24		cg02505827	chr5	68711277	MARVELD2	Island	85		cg13319446	chr15	57592222	NA	NA	26
cg16932065	chr22	31612458	LIMK2	S_Shelf	5		cg07243202	chr8	134315520	NA	NA	68		cg07369950	chr19	58609987	NA	NA	24		cg05740262	chr16	81527360	NA	NA	85		cg13543355	chr14	77350013	NA	NA	26
cg17095279	chr17	64225346	APOH	NA	5		cg07472943	chr19	437061	SHC2	S_Shore	68		cg08492090	chr8	109094581	RSPO2	Island	24		cg07997333	chr8	102450860	NA	NA	85		cg17078393	chr1	32717002	LCK	S_Shelf	26
cg17587456	chr6	168674852	NA	NA	5		cg08676755	chr19	49520359	NA	NA	68		cg09283154	chr6	118229641	SLC35F1	Island	24		cg08096854	chr17	48617637	EPN3	N_Shore	85		cg17742416	chr2	25499619	DNMT3A	N_Shore	26
cg17781925	chr3	49726151	MST1	N_Shore	5		cg08934126	chr1	9942543	CTNNBIP1	NA	68		cg09664479	chr11	44617598	CD82	NA	24		cg08971637	chr2	74153086	NA	NA	85		cg20333292	chr14	105532012	NA	NA	26
cg18212720	chr17	42884655	GJC1	NA	5		cg09238332	chr16	89070903	NA	NA	68		cg10778841	chr10	106401319	SORCS3	Island	24		cg10581837	chr13	76334707	LMO7	NA	85		cg22250531	chr12	2030200	NA	NA	26
cg18376497	chr4	143488622	INPP4B	NA	5		cg10932874	chr12	58135981	NA	NA	68		cg11235787	chr17	6920975	MIR497HG	S_Shelf	24		cg11035519	chr11	130051458	ST14	NA	85		cg23051123	chr1	226132841	NA	NA	26
cg18436246	chr17	1640651	WDR81	S_Shelf	5		cg13488851	chr1	35246223	NA	NA	68		cg11657808	chr1	237205950	RYR2	Island	24		cg14247287	chr2	97171218	NA	NA	85		cg26923863	chr4	1221838	CTBP1	Island	26
cg18788725	chr19	45512122	RELB	N_Shelf	5		cg16399664	chr12	113417284	OAS2	NA	68		cg12652634	chr5	71310320	NA	NA	24		cg19321695	chr1	46646158	TSPAN1	NA	85		cg27198931	chr19	4089526	NA	NA	26
cg19735151	chr10	31388636	NA	NA	5		cg16431978	chr21	31797932	KRTAP13-3	NA	68		cg12665414	chr5	173318755	CPEB4	S_Shelf	24		cg20341504	chr2	54900998	NA	NA	85		cg02744249	chr20	57582918	NA	NA	25
cg19744498	chr2	208631081	FZD5	N_Shore	5		cg17967260	chr6	166242715	NA	NA	68		cg13163930	chr6	27647896	NA	NA	24		cg21357291	chr18	55471021	NA	NA	85		cg04331601	chr19	17633880	NA	NA	25
cg19815813	chr13	101186116	NA	NA	5		cg20061378	chr4	1791585	NA	NA	68		cg13199963	chr1	27126172	NA	NA	24		cg21625464	chr11	314044	IFITM1	N_Shore	85		cg04759756	chr20	35273933	SLA2	NA	25
cg20025630	chr6	31668777	ABHD16A	N_Shore	5		cg22758916	chr15	42303292	PLA2G4E	NA	68		cg13660126	chr10	709898	DIP2C	N_Shore	24		cg23928726	chr1	2344998	NA	NA	85		cg05304979	chr16	87736062	NA	NA	25
cg20396436	chr6	159173195	SYTL3	NA	5		cg25388800	chr5	137990243	NA	NA	68		cg13912115	chr5	33936362	NA	NA	24		cg24371114	chr4	24913973	CCDC149	NA	85		cg05932042	chr17	40822653	PLEKHH3	Island	25
cg20424781	chr10	129690850	CLRN3	NA	5		cg26748297	chr6	40346044	NA	NA	68		cg13914083	chr4	158141526	NA	NA	24		cg26244575	chr12	76354015	NA	NA	85		cg06242730	chr7	1064100	C7orf50	S_Shore	25
cg20700740	chr1	9339683	NA	NA	5		cg26994099	chr19	14637238	NA	NA	68		cg14277392	chr19	57018933	NA	NA	24		cg26495575	chr19	1455356	APC2	Island	85		cg06385449	chr11	63974123	NA	NA	25
cg20967220	chr6	53013647	NA	NA	5		cg00299736	chr11	60869969	CD5	NA	67		cg14312063	chr3	85010606	NA	NA	24		cg27151561	chr6	37667101	NA	NA	85		cg11453837	chr6	32810551	PSMB8	N_Shore	25
cg21442419	chr1	2182373	SKI	NA	5		cg01334831	chr13	114832833	RASA3	N_Shelf	67		cg14557787	chr19	50305342	AP2A1	S_Shore	24		cg01030476	chr1	236686564	LGALS8-AS1	N_Shore	84		cg14429427	chr9	113785563	LPAR1	NA	25
cg21643045	chr2	228678693	CCL20	NA	5		cg02035605	chr12	1725867	NA	NA	67		cg14587524	chr19	38183262	NA	NA	24		cg04478991	chr3	195943198	NA	NA	84		cg16586211	chr16	85296062	NA	NA	25
cg21899520	chr18	71957896	CYB5A	N_Shore	5		cg02146412	chr11	83501743	DLG2	NA	67		cg14623306	chr9	84280537	TLE1	NA	24		cg06998965	chr5	68710808	NA	NA	84		cg19071544	chr7	30504941	NOD1	NA	25
cg21926118	chr2	190387206	NA	NA	5		cg02853801	chr13	111766339	NA	NA	67		cg14689338	chr5	16742054	MYO10	NA	24		cg07778290	chr12	6325048	CD9	NA	84		cg21031128	chr8	21771278	NA	NA	25
cg22289115	chr11	625796	NA	NA	5		cg03560424	chr16	891605	NA	NA	67		cg15151364	chr1	167298762	POU2F1	NA	24		cg09676390	chr21	46493345	NA	NA	84		cg21486834	chr17	74477542	RHBDF2	S_Shelf	25
cg23594208	chr1	201347479	NA	NA	5		cg04774770	chr5	754668	NA	NA	67		cg15585794	chr11	131780329	NA	NA	24		cg10081469	chr14	61748336	TMEM30B	S_Shore	84		cg23902361	chr2	85810844	NA	NA	25
cg23667391	chr1	34043399	CSMD2	NA	5		cg06191260	chr18	48088362	MAPK4	S_Shore	67		cg15617814	chr11	131780492	NA	NA	24		cg10437265	chr15	77819839	NA	NA	84		cg24999105	chr6	137106435	MAP3K5	NA	25
cg23992194	chr10	126844994	CTBP2	N_Shelf	5		cg13197521	chr1	9400692	SPSB1	NA	67		cg15678744	chr5	171808200	SH3PXD2B	NA	24		cg15983182	chr7	73474232	ELN	NA	84		cg00278359	chr6	30652829	PPP1R18	N_Shore	24
cg24333145	chr12	6419409	NA	NA	5		cg13739680	chr9	138662323	KCNT1	N_Shore	67		cg15958289	chr11	126188994	DCPS	NA	24		cg16699385	chr6	138427309	PERP	N_Shore	84		cg02231590	chr2	231737958	ITM2C	NA	24
cg24361586	chr17	62744534	NA	NA	5		cg13961576	chr10	1228316	ADARB2	N_Shelf	67		cg16150752	chr5	16180072	NA	NA	24		cg17355719	chr17	37893764	NA	NA	84		cg02277530	chr17	75396462	SEPT9	N_Shore	24
cg24389195	chr13	30385117	UBL3	NA	5		cg16158027	chr2	196520930	NA	NA	67		cg16807089	chr7	143582499	FAM115A	Island	24		cg17746395	chr10	114706294	NA	NA	84		cg06323479	chr6	167507729	NA	NA	24
cg24729988	chr15	64271149	DAPK2	NA	5		cg16490209	chr12	25051773	BCAT1	N_Shelf	67		cg17477445	chr12	64062526	NA	NA	24		cg18089519	chr11	763339	TALDO1	NA	84		cg09264231	chr1	178056133	NA	NA	24
cg24789424	chr3	197300143	NA	NA	5		cg16983159	chr5	138862441	NA	NA	67		cg17650272	chr19	52873019	NA	NA	24		cg20420868	chr11	67442067	ALDH3B2	NA	84		cg09893570	chr17	58248058	NA	NA	24
cg25938530	chr3	52812367	ITIH1	NA	5		cg17929273	chr22	37967569	LGALS2	NA	67		cg18380175	chr1	77334070	ST6GALNAC5	Island	24		cg21153658	chr19	1456157	APC2	Island	84		cg10817441	chr6	32823728	PSMB9	S_Shore	24
cg26426488	chr7	100461644	SLC12A9	N_Shelf	5		cg19272720	chr1	204289444	PLEKHA6	NA	67		cg19406367	chr1	66999929	SGIP1	S_Shore	24		cg23707400	chr4	86395991	NA	NA	84		cg11080651	chr5	10445523	ROPN1L	S_Shelf	24
cg26691059	chr12	133265865	PXMP2	S_Shore	5		cg19579500	chr17	80346614	NA	NA	67		cg19664945	chr2	54087343	NA	NA	24		cg23707540	chr10	126836038	CTBP2	N_Shelf	84		cg12686260	chr5	175957615	RNF44	NA	24
cg27433062	chr1	161194369	NA	NA	5		cg20972294	chr11	133005919	NA	NA	67		cg20354777	chr3	140814133	SPSB4	Island	24		cg24861272	chr10	31607153	ZEB1-AS1	N_Shore	84		cg13702846	chr3	42888883	ACKR2	NA	24
cg27583026	chr16	74456200	NA	NA	5		cg22800400	chr14	51955524	NA	NA	67		cg21457147	chr13	45768695	KCTD4	NA	24		cg27527630	chr7	29923538	WIPF3	N_Shore	84		cg13827209	chr9	101912842	TGFBR1	NA	24
cg00027570	chr1	117306669	CD2	NA	4		cg22836769	chr10	134720534	CFAP46	N_Shore	67		cg21944234	chr3	177234095	LINC00578	NA	24		cg03089475	chr11	130030459	ST14	S_Shore	83		cg13933070	chr9	93925376	NA	NA	24
cg00257893	chr6	138820840	NHSL1	NA	4		cg01564343	chr6	41121920	TREML1	NA	66		cg22060073	chr8	132052942	NA	NA	24		cg03685475	chr22	41597321	NA	NA	83		cg14556677	chr9	127054428	NEK6	NA	24
cg00387658	chr20	54986793	NA	NA	4		cg01711344	chr11	67770404	UNC93B1	N_Shore	66		cg22465479	chr19	50306072	AP2A1	S_Shelf	24		cg05366923	chr1	183155056	NA	NA	83		cg15202848	chr11	64618819	NA	NA	24
cg00813135	chr12	26881038	ITPR2	NA	4		cg02147126	chr19	827715	NA	NA	66		cg22720041	chr19	44952725	NA	NA	24		cg06162324	chr10	43867104	FXYD4	NA	83		cg17813891	chr14	100532036	EVL	NA	24
cg01304499	chr19	2305246	LINGO3	N_Shelf	4		cg03252770	chr4	154354354	NA	NA	66		cg23037403	chr5	178368183	NA	NA	24		cg08390172	chr2	192711905	SDPR	NA	83		cg19584038	chr19	3553032	MFSD12	N_Shelf	24
cg01337514	chr1	6511026	ESPN	N_Shore	4		cg03899737	chr1	3615390	TP73	NA	66		cg23459363	chr10	115033723	NA	NA	24		cg08549335	chr7	30387954	ZNRF2	NA	83		cg21604136	chr1	9910137	CTNNBIP1	NA	24
cg01504030	chr6	38141879	BTBD9	NA	4		cg04272682	chr14	70315994	NA	NA	66		cg23813156	chr20	47935243	NA	NA	24		cg09548084	chr6	8436218	NA	NA	83		cg22328644	chr12	109028385	NA	NA	24
cg01612660	chr4	56211433	NA	NA	4		cg05815436	chr13	20781165	NA	NA	66		cg24027100	chr19	36822549	NA	NA	24		cg10908953	chr11	121322456	NA	NA	83		cg22726155	chr21	45575559	NA	NA	24
cg01849903	chr3	127263647	NA	NA	4		cg06452558	chr8	1401887	NA	NA	66		cg24409808	chr10	64957287	JMJD1C	NA	24		cg11100933	chr5	1174646	CTD-3080P12.3	S_Shelf	83		cg22761205	chr11	457256	PTDSS2	N_Shore	24
cg01902605	chr5	78366076	BHMT2	S_Shore	4		cg06555468	chr7	2094790	MAD1L1	NA	66		cg24430140	chr19	57276642	NA	NA	24		cg13635184	chr7	148903126	ZNF282	NA	83		cg23547892	chr14	93170710	LGMN	NA	24
cg01916918	chr8	27461199	CLU	NA	4		cg08204402	chr5	851892	NA	NA	66		cg24927174	chr1	154942566	SHC1	N_Shelf	24		cg13870990	chr18	28682408	DSCAS	Island	83		cg24247537	chr11	457278	PTDSS2	N_Shore	24
cg02304584	chr6	31650790	NA	NA	4		cg08333616	chr5	156369336	TIMD4	NA	66		cg24973993	chr12	120242513	CIT	S_Shore	24		cg14279856	chr6	30851086	NA	NA	83		cg00450164	chr1	209930127	TRAF3IP3	NA	23
cg02560310	chr20	60578131	TAF4	N_Shelf	4		cg09570214	chr12	110326108	NA	NA	66		cg26104297	chr10	15762076	ITGA8	Island	24		cg14397690	chr15	60688948	ANXA2	N_Shore	83		cg02555923	chr3	14319984	NA	NA	23
cg02710485	chr8	21911128	NA	NA	4		cg12182124	chr18	21451563	NA	NA	66		cg27269962	chr7	127540997	SND1	NA	24		cg16736018	chr1	156661648	NA	NA	83		cg03180322	chr15	81604544	IL16	NA	23
cg02797195	chr21	43185674	RIPK4	N_Shore	4		cg12305074	chr7	78368756	MAGI2	NA	66		cg00121389	chr8	17555302	NA	NA	23		cg17217059	chr4	152329364	NA	NA	83		cg06038367	chr16	30198370	CORO1A	S_Shelf	23
cg02980235	chr16	72258237	NA	NA	4		cg12699756	chr6	33173482	HSD17B8	S_Shore	66		cg00413617	chr11	17757415	NA	NA	23		cg18192417	chr10	21463756	NA	NA	83		cg08612539	chr22	37257124	NCF4	NA	23
cg03096803	chr17	74641294	NA	NA	4		cg14055004	chr2	241860995	NA	NA	66		cg00699993	chr4	158141570	NA	NA	23		cg22346461	chr1	183155573	LAMC2	NA	83		cg11622162	chr17	78237543	RNF213	S_Shelf	23
cg03125341	chr6	157882207	ZDHHC14	NA	4		cg17588094	chr8	128755270	NA	NA	66		cg01078989	chr10	15761657	ITGA8	Island	23		cg26306329	chr4	124400196	NA	NA	83		cg11791526	chr11	67177042	TBC1D10C	Island	23
cg03267151	chr16	30347240	NA	NA	4		cg19391247	chr20	2360385	NA	NA	66		cg01477319	chr6	107531017	PDSS2	NA	23		cg26963632	chr16	85558148	NA	NA	83		cg14024889	chr19	17633905	NA	NA	23
cg03673298	chr6	31623180	NA	NA	4		cg20095173	chr8	143535790	NA	NA	66		cg02058870	chr14	72053146	SIPA1L1	NA	23		cg00329300	chr1	161008462	TSTD1	Island	82		cg15742737	chr2	64863651	SERTAD2	NA	23
cg03711854	chr19	45663488	NA	NA	4		cg20117742	chr19	54876795	NA	NA	66		cg03099208	chr7	8474544	NXPH1	Island	23		cg00847221	chr17	64948442	NA	NA	82		cg18562578	chr3	55517853	WNT5A	Island	23
cg03723845	chr5	180326186	BTNL8	NA	4		cg20968743	chr11	44883965	TSPAN18	NA	66		cg04431946	chr2	47797569	NA	NA	23		cg02556649	chr11	1945564	TNNT3	N_Shore	82		cg21241675	chr9	93925541	NA	NA	23
cg03980224	chr5	34686875	RAI14	NA	4		cg22911462	chr2	73162158	NA	NA	66		cg05329960	chr6	163845084	QKI	NA	23		cg03249630	chr10	90611782	NA	NA	82		cg23013137	chr14	24676542	TSSK4	NA	23
cg04091816	chr17	48179648	PDK2	N_Shelf	4		cg23217940	chr15	22954817	CYFIP1	NA	66		cg06201642	chr1	77333198	ST6GALNAC5	Island	23		cg03383434	chr9	140318662	NOXA1	Island	82		cg24136318	chr17	75454130	SEPT9	NA	23
cg04094640	chr16	27237122	NSMCE1	NA	4		cg24851249	chr1	7656558	CAMTA1	NA	66		cg07355507	chr6	16804166	NA	NA	23		cg04663842	chr7	73242001	NA	NA	82		cg00533183	chr6	32810742	PSMB8	N_Shore	22
cg04218124	chr2	219284345	VIL1	NA	4		cg25482755	chr2	242759635	NA	NA	66		cg08730743	chr1	2189027	SKI	NA	23		cg05253480	chr3	9944537	IL17RE	NA	82		cg02030929	chr16	29676003	SPN	Island	22
cg04260584	chr2	100020390	REV1	NA	4		cg27454102	chr10	32428473	NA	NA	66		cg08958294	chr6	146350131	NA	NA	23		cg07968770	chr16	21170927	TMEM159	S_Shore	82		cg02212836	chr6	6589075	LY86	NA	22
cg04421713	chr7	97841334	NA	NA	4		cg27629673	chr5	7462856	ADCY2	NA	66		cg09490371	chr2	233253024	NA	NA	23		cg09890077	chr3	175056652	NAALADL2	NA	82		cg04606170	chr16	3628412	NA	NA	22
cg04435320	chr11	33083021	TCP11L1	NA	4		cg00013804	chr2	9358577	ASAP2	NA	65		cg09700701	chr11	65816819	NA	NA	23		cg10318368	chr2	232507774	NA	NA	82		cg06491415	chr6	166825479	RPS6KA2	N_Shore	22
cg04618171	chr2	10470465	HPCAL1	NA	4		cg01706263	chr8	10893100	XKR6	NA	65		cg09786257	chr5	95768695	PCSK1	N_Shore	23		cg13452961	chr9	129468985	NA	NA	82		cg06633978	chr16	75353806	CFDP1	NA	22
cg04683210	chr11	63852858	MACROD1	Island	4		cg02025879	chr16	22326203	POLR3E	NA	65		cg09846875	chr7	143582630	FAM115A	S_Shore	23		cg13696752	chr9	4662858	PPAPDC2	Island	82		cg07675031	chr11	47399893	SPI1	Island	22
cg04774822	chr11	71165839	NADSYN1	S_Shore	4		cg02611419	chr6	39282532	KCNK16	S_Shore	65		cg09907439	chr12	109031953	NA	NA	23		cg18334681	chr6	132066129	ENPP3	NA	82		cg07737503	chr19	1132895	SBNO2	NA	22
cg05186455	chr14	95027692	NA	NA	4		cg02825887	chr9	34591041	NA	NA	65		cg12354377	chr10	62149557	NA	NA	23		cg21513385	chr12	51663484	SMAGP	Island	82		cg12070987	chr11	67804055	NDUFS8	N_Shelf	22
cg05267427	chr4	146831054	ZNF827	NA	4		cg03628441	chr17	40337411	HCRT	S_Shore	65		cg12492087	chr15	42749885	NA	NA	23		cg22720431	chr13	107344392	NA	NA	82		cg12536891	chr11	72044829	CLPB	NA	22
cg05423304	chr7	102500111	FBXL13	NA	4		cg03733207	chr20	36932553	BPI	NA	65		cg13015284	chr11	64410392	NRXN2	Island	23		cg25170017	chr11	64644487	EHD1	N_Shore	82		cg13840520	chr15	81589248	NA	NA	22
cg05490924	chr2	74730755	LBX2-AS1	Island	4		cg03903296	chr2	242799562	PDCD1	Island	65		cg13246235	chr6	12749978	PHACTR1	Island	23		cg25821223	chr6	138426712	PERP	N_Shore	82		cg14140375	chr6	29692582	HLA-F	S_Shore	22
cg05549773	chr5	1183037	NA	NA	4		cg05485379	chr3	197121410	NA	NA	65		cg13252583	chr19	36909831	NA	NA	23		cg04886221	chr1	27669729	SYTL1	NA	81		cg14251009	chr9	90622205	NA	NA	22
cg05556923	chr7	544577	PDGFA	NA	4		cg05977776	chr2	3741732	ALLC	NA	65		cg14486106	chr7	2721669	AMZ1	S_Shelf	23		cg04972348	chr1	1100035	NA	NA	81		cg15275758	chr12	133412815	NA	NA	22
cg05673892	chr3	38033934	NA	NA	4		cg06261066	chr20	2360396	NA	NA	65		cg15696906	chr13	38444134	NA	NA	23		cg10735319	chr14	65121324	NA	NA	81		cg15475502	chr3	122662340	SEMA5B	NA	22
cg05754402	chr8	49063039	NA	NA	4		cg06853836	chr6	169399712	NA	NA	65		cg16014085	chr16	30406122	NA	NA	23		cg11891377	chr11	554714	LRRC56	Island	81		cg16411857	chr16	57023191	NA	NA	22
cg05984244	chr16	31488238	TGFB1I1	Island	4		cg09774932	chr12	1725788	NA	NA	65		cg16717122	chr15	51973920	SCG3	S_Shore	23		cg12096762	chr15	88296044	NA	NA	81		cg16863795	chr17	79259536	SLC38A10	Island	22
cg06050784	chr16	88016603	BANP	N_Shelf	4		cg11737334	chr19	17862210	NA	NA	65		cg17504135	chr19	871087	MED16	Island	23		cg13446584	chr7	74024953	NA	NA	81		cg23083984	chr16	29675846	SPN	Island	22
cg06218688	chr11	19799429	NAV2	S_Shore	4		cg13316404	chr10	6191076	NA	NA	65		cg18052550	chr4	166201661	KLHL2	NA	23		cg14610217	chr1	27334888	FAM46B	S_Shore	81		cg26647600	chr3	39369720	NA	NA	22
cg06226386	chr8	22500449	BIN3	NA	4		cg13579607	chr1	203289788	NA	NA	65		cg18315960	chr13	58204028	NA	NA	23		cg18995031	chr13	114780876	RASA3	Island	81		cg00027637	chr1	226900521	ITPKB	NA	21
cg06564875	chr5	157353780	NA	NA	4		cg13794641	chr9	138289504	NA	NA	65		cg18641851	chr17	35440025	NA	NA	23		cg19136632	chr3	69133862	NA	NA	81		cg00502099	chr11	2322618	C11orf21	NA	21
cg07359306	chr3	52811297	NA	NA	4		cg16239218	chr10	117715809	NA	NA	65		cg19375479	chr19	44952604	ZNF229	Island	23		cg22299097	chr3	97690590	MINA	N_Shore	81		cg02709032	chr19	33699683	LRP3	S_Shore	21
cg08188555	chr14	23448951	AJUBA	N_Shore	4		cg16628135	chr16	1397791	BAIAP3	Island	65		cg20008332	chr2	5833169	SOX11	Island	23		cg26522708	chr1	10839450	CASZ1	NA	81		cg03344384	chr6	157931843	ZDHHC14	NA	21
cg08344351	chr16	81507328	NA	NA	4		cg17130544	chr2	86183900	NA	NA	65		cg20881910	chr11	131780332	NA	NA	23		cg26707001	chr11	117800062	TMPRSS13	NA	81		cg11067407	chr11	113599852	NA	NA	21
cg08655953	chr1	2425888	PLCH2	NA	4		cg18627816	chr19	39686695	NA	NA	65		cg21037008	chr6	32119939	NA	NA	23		cg00524374	chr10	3894968	NA	NA	80		cg12617080	chr1	156509844	IQGAP3	NA	21
cg08795084	chr5	59971556	DEPDC1B	NA	4		cg18894781	chr14	51955716	NA	NA	65		cg22521696	chr19	38183210	ZNF781	Island	23		cg03519907	chr5	154092426	NA	NA	80		cg12793123	chr22	24823554	ADORA2A	S_Shelf	21
cg09122223	chr11	112035175	NA	NA	4		cg23828876	chr3	196001706	PCYT1A	NA	65		cg22634378	chr19	37742834	NA	NA	23		cg04795387	chr12	132659395	NA	NA	80		cg13973436	chr16	67428898	ZDHHC1	Island	21
cg09277749	chr1	165826270	UCK2	NA	4		cg00290023	chr5	174962968	NA	NA	64		cg22643811	chr22	48885446	NA	NA	23		cg04986555	chr1	55446708	TMEM61	Island	80		cg14217495	chr1	159770209	NA	NA	21
cg09610644	chr3	197249274	BDH1	NA	4		cg02412169	chr5	1732744	NA	NA	64		cg23732781	chr6	29595016	GABBR1	N_Shore	23		cg05191839	chr13	50819265	NA	NA	80		cg14921416	chr20	3693158	NA	NA	21
cg09650189	chr16	15820841	MYH11	NA	4		cg06103086	chr3	108581785	NA	NA	64		cg23735745	chr1	230248121	GALNT2	NA	23		cg07511317	chr14	104159997	NA	NA	80		cg15794034	chr11	118095775	NA	NA	21
cg10055471	chr1	27240319	NR0B2	NA	4		cg06172942	chr3	50378529	NA	NA	64		cg24640637	chr11	790293	NA	NA	23		cg07797853	chr6	41472032	LINC01276	N_Shore	80		cg17213699	chr12	6881624	NA	NA	21
cg10459187	chr16	50218944	PAPD5	NA	4		cg08443563	chr2	112456811	NA	NA	64		cg24942747	chr5	140856971	PCDHGB6	N_Shore	23		cg08903425	chr1	181552984	CACNA1E	NA	80		cg17284531	chr19	6773074	VAV1	NA	21
cg10621809	chr12	95840313	NA	NA	4		cg10508883	chr16	22326535	POLR3E	NA	64		cg27169846	chr4	8012170	ABLIM2	NA	23		cg09118558	chr11	20132641	NAV2	NA	80		cg19455189	chr2	231742734	ITM2C	NA	21
cg10741478	chr7	35687300	HERPUD2	NA	4		cg11133013	chr20	33880214	FAM83C	Island	64		cg00336320	chr6	36253099	PNPLA1	NA	22		cg09406989	chr16	68772469	CDH1	S_Shore	80		cg20022223	chr17	80260410	NA	NA	21
cg11327659	chr7	150037044	RARRES2	N_Shore	4		cg13458384	chr9	136567339	SARDH	N_Shore	64		cg00811065	chr7	1287159	NA	NA	22		cg12359279	chr21	42797953	NA	NA	80		cg20689294	chr10	129846082	PTPRE	NA	21
cg11600991	chr7	966196	ADAP1	Island	4		cg13562266	chr8	1340351	NA	NA	64		cg02014003	chr14	27067707	NA	NA	22		cg14825735	chr6	1594066	NA	NA	80		cg26232412	chr15	40600635	NA	NA	21
cg11772804	chr6	30131971	TRIM15	NA	4		cg15898113	chr8	142532182	NA	NA	64		cg02151120	chr11	71724287	NUMA1	NA	22		cg17885542	chr8	102503944	NA	NA	80		cg27016114	chr14	101712466	NA	NA	21
cg11852333	chr15	99328792	IGF1R	NA	4		cg16431352	chr2	110459722	NA	NA	64		cg02401399	chr19	36523584	CLIP3	Island	22		cg20574490	chr8	102504666	NA	NA	80		cg00087884	chr1	6525551	TNFRSF25	N_Shore	20
cg11934688	chr3	61623299	PTPRG	NA	4		cg16583536	chr1	22282684	NA	NA	64		cg02660347	chr12	64062505	NA	NA	22		cg22642477	chr17	5488162	NA	NA	80		cg02211741	chr11	46383924	DGKZ	N_Shelf	20
cg12038710	chr8	95220583	CDH17	NA	4		cg18231184	chr7	97762571	LMTK2	NA	64		cg03005603	chr19	52873173	ZNF880	Island	22		cg26753302	chr18	61143993	NA	NA	80		cg04630823	chr22	45575276	NUP50	NA	20
cg12967560	chr15	100274195	NA	NA	4		cg21449597	chr4	154036828	NA	NA	64		cg03574723	chr10	125425994	GPR26	Island	22		cg27174108	chr19	38794554	YIF1B	NA	80		cg06742469	chr16	11327370	NA	NA	20
cg12973803	chr2	190392259	NA	NA	4		cg21663219	chr22	42323397	NA	NA	64		cg04463386	chr11	75295186	NA	NA	22		cg01084740	chr14	61748243	TMEM30B	S_Shore	79		cg07839457	chr16	57023022	NA	NA	20
cg13077745	chr11	60623592	NA	NA	4		cg22660370	chr8	64132778	NA	NA	64		cg06232807	chr16	51185132	SALL1	Island	22		cg04470557	chr5	131630995	SLC22A4	S_Shore	79		cg09450197	chr7	3134557	NA	NA	20
cg13080487	chr11	34622359	NA	NA	4		cg23392390	chr17	19649191	ALDH3A1	S_Shore	64		cg09262197	chr1	3807312	C1orf174	N_Shore	22		cg05973398	chr21	36420164	RUNX1	NA	79		cg09777775	chr21	45336673	AGPAT3	NA	20
cg13105599	chr15	67356641	NA	NA	4		cg23792952	chr15	25451326	NA	NA	64		cg10300684	chr14	29236323	FOXG1	N_Shore	22		cg07546654	chr11	1320546	TOLLIP	S_Shelf	79		cg14647287	chr4	6927183	TBC1D14	S_Shore	20
cg13366501	chr15	68208151	NA	NA	4		cg24235518	chr20	61371425	NTSR1	NA	64		cg11480627	chr11	70672876	SHANK2	Island	22		cg08886823	chr16	68270882	NA	NA	79		cg16224951	chr6	31528154	NA	NA	20
cg13431028	chr2	169073609	STK39	NA	4		cg24593138	chr1	19687988	CAPZB	NA	64		cg11751806	chr12	43945680	ADAMTS20	Island	22		cg09013032	chr4	88225834	HSD17B13	NA	79		cg19755435	chr14	88473001	GPR65	NA	20
cg13538475	chr9	131942899	NA	NA	4		cg25388528	chr21	31987978	NA	NA	64		cg12032648	chr2	166676897	NA	NA	22		cg09545730	chr11	67071885	SSH3	S_Shore	79		cg19872463	chr12	6881629	NA	NA	20
cg13541353	chr9	32426330	ACO1	NA	4		cg00490406	chr1	159046773	NA	NA	63		cg12665460	chr19	52956657	NA	NA	22		cg09664596	chr16	10782373	TEKT5	NA	79		cg20366239	chr22	50841775	PPP6R2	N_Shelf	20
cg14129855	chr12	67819936	NA	NA	4		cg00891886	chr7	73417264	NA	NA	63		cg12682684	chr4	66535403	EPHA5	Island	22		cg09856436	chr1	855649	NA	NA	79		cg21769820	chr7	625136	PRKAR1B	NA	20
cg14149492	chr1	180240035	LHX4-AS1	NA	4		cg00962147	chr16	6949843	RBFOX1	NA	63		cg12989574	chr13	93879544	GPC6	Island	22		cg10339152	chr20	749452	NA	NA	79		cg21834679	chr15	96891026	NA	NA	20
cg14178380	chr10	81931985	ANXA11	NA	4		cg04694209	chr16	89228970	LINC00304	N_Shelf	63		cg13272644	chr1	37499476	GRIK3	Island	22		cg11224783	chr19	7456252	NA	NA	79		cg22221074	chr12	3862810	NA	NA	20
cg14326305	chr9	107573154	ABCA1	NA	4		cg05200057	chr5	139172852	NA	NA	63		cg14308466	chr9	136781308	VAV2	NA	22		cg12166476	chr13	76334866	LMO7	NA	79		cg22309950	chr2	204571377	CD28	NA	20
cg14520423	chr9	131681980	NA	NA	4		cg05720721	chr3	123803128	NA	NA	63		cg14875327	chr3	197081654	NA	NA	22		cg13439730	chr16	31146999	PRSS8	NA	79		cg00856404	chr2	25498451	DNMT3A	N_Shore	19
cg14619949	chr5	76116169	F2RL1	S_Shore	4		cg07779423	chr5	1948552	NA	NA	63		cg15256387	chr7	14031941	NA	NA	22		cg14140379	chr4	6695380	NA	NA	79		cg01077185	chr7	149562623	ZNF862	S_Shelf	19
cg14741870	chr6	30174091	TRIM26	NA	4		cg08365609	chr19	33726655	NA	NA	63		cg16185996	chr4	1008614	FGFRL1	S_Shore	22		cg14675361	chr13	76334583	LMO7	NA	79		cg01372366	chr11	48041783	PTPRJ	NA	19
cg15339026	chr13	106784791	NA	NA	4		cg09887955	chr1	202129854	PTPN7	NA	63		cg16631088	chr16	15528133	NA	NA	22		cg17669033	chr2	113875512	IL1RN	NA	79		cg01623438	chr20	57582894	NA	NA	19
cg15505276	chr1	20142706	NA	NA	4		cg10055235	chr17	7257885	KCTD11	S_Shelf	63		cg16696270	chr8	132052934	NA	NA	22		cg17763192	chr16	29263081	NA	NA	79		cg01710361	chr1	51769687	TTC39A	NA	19
cg16297030	chr5	35047946	AGXT2	NA	4		cg11663144	chr21	46675770	NA	NA	63		cg18022921	chr6	43736973	NA	NA	22		cg18952506	chr20	19916087	RIN2	NA	79		cg06257110	chr16	21658497	IGSF6	NA	19
cg16461139	chr17	77964112	TBC1D16	N_Shore	4		cg12593541	chr1	181110845	NA	NA	63		cg18435449	chr19	58095445	NA	NA	22		cg20264732	chr16	68269763	ESRP2	Island	79		cg07530063	chr14	100613692	DEGS2	N_Shore	19
cg16490823	chr6	167085508	NA	NA	4		cg12759096	chr1	1148973	TNFRSF4	N_Shore	63		cg18693673	chr19	58629975	NA	NA	22		cg22221025	chr1	110186044	NA	NA	79		cg07753644	chr19	10222175	PPAN-P2RY11	S_Shore	19
cg16693012	chr1	68283821	GNG12	NA	4		cg13400969	chr17	44087762	MAPT	NA	63		cg19942459	chr11	70508110	SHANK2	N_Shore	22		cg22368281	chr7	82270	NA	NA	79		cg11555067	chr2	99081350	INPP4A	NA	19
cg16700555	chr19	29700860	UQCRFS1	N_Shelf	4		cg13682325	chr9	122111180	BRINP1	NA	63		cg20778451	chr5	178368205	ZNF454	Island	22		cg25525825	chr6	28889919	TRIM27	N_Shore	79		cg11813073	chr19	6481540	DENND1C	NA	19
cg17020464	chr10	126839337	CTBP2	N_Shore	4		cg14879645	chr22	41048474	NA	NA	63		cg21306240	chr1	38230845	NA	NA	22		cg27433088	chr4	174089019	NA	NA	79		cg12123019	chr19	18197853	NA	NA	19
cg18114294	chr1	180923847	NA	NA	4		cg20414364	chr5	1608614	LOC728613	NA	63		cg21448033	chr19	21106036	NA	NA	22		cg00477017	chr3	196731150	MFI2-AS1	S_Shore	78		cg12893697	chr11	970389	AP2A2	NA	19
cg18634760	chr13	46679242	NA	NA	4		cg21672109	chr22	42667895	OGFRP1	S_Shore	63		cg22638505	chr19	21541772	ZNF738	NA	22		cg00911776	chr7	130682239	NA	NA	78		cg13549444	chr12	7060474	PTPN6	NA	19
cg18692507	chr13	36726031	NA	NA	4		cg22802461	chr19	35981531	NA	NA	63		cg24363858	chr6	138752062	NHSL1	NA	22		cg01039876	chr15	43559308	NA	NA	78		cg14306709	chr6	31547704	NA	NA	19
cg18810983	chr3	192632111	MB21D2	N_Shelf	4		cg24455236	chr17	40824361	PLEKHH3	S_Shore	63		cg25486618	chr11	78136642	LOC101928865	NA	22		cg02304751	chr4	99583945	NA	NA	78		cg15536230	chr21	44985092	HSF2BP	Island	19
cg18829068	chr11	94975774	NA	NA	4		cg26880708	chr11	114988776	NA	NA	63		cg27049766	chr19	58220516	ZNF154	Island	22		cg05503887	chr11	34641925	NA	NA	78		cg16066354	chr22	39417451	APOBEC3D	NA	19
cg18838941	chr10	15376939	FAM171A1	NA	4		cg26942801	chr5	43039410	ANXA2R	N_Shore	63		cg00073794	chr2	30041338	ALK	NA	21		cg06094523	chr1	43398103	SLC2A1	NA	78		cg17942618	chr1	32409867	NA	NA	19
cg19265289	chr17	4615165	ARRB2	S_Shore	4		cg05043733	chr22	43605465	SCUBE1	N_Shore	62		cg00170236	chr7	99691604	MCM7	NA	21		cg06352750	chr2	192711926	SDPR	NA	78		cg18422587	chr7	3134670	NA	NA	19
cg19555988	chr14	104554808	ASPG	S_Shelf	4		cg05705549	chr16	5094341	C16orf89	NA	62		cg01876338	chr2	54087008	GPR75	Island	21		cg07175301	chr1	159916034	NA	NA	78		cg22953759	chr5	10632397	ANKRD33B	NA	19
cg19645320	chr19	39222413	CAPN12	NA	4		cg12354861	chr1	9714810	PIK3CD	S_Shore	62		cg04017533	chr18	55020099	ST8SIA3	Island	21		cg08416875	chr6	119669226	MAN1A1	N_Shore	78		cg23403980	chr17	2060623	SMG6	NA	19
cg19754622	chr10	134045578	STK32C	S_Shelf	4		cg13585930	chr10	72027357	NPFFR1	NA	62		cg05229355	chr8	132052702	ADCY8	Island	21		cg08462055	chr15	64944023	ZNF609	NA	78		cg00287536	chr10	34925718	PARD3	NA	18
cg19798702	chr3	197247751	BDH1	NA	4		cg15812586	chr7	139953117	NA	NA	62		cg05663573	chr3	170302890	SLC7A14	N_Shore	21		cg15167202	chr5	149997153	NA	NA	78		cg01059398	chr3	172235808	TNFSF10	NA	18
cg20389847	chr8	119043482	EXT1	NA	4		cg16331296	chr8	1095498	NA	NA	62		cg06557644	chr7	30510463	NOD1	NA	21		cg16454130	chr7	73245439	CLDN4	Island	78		cg01595951	chr5	54834655	NA	NA	18
cg20415517	chr11	1444768	BRSK2	NA	4		cg16906964	chr1	4660171	NA	NA	62		cg06594404	chr4	380396	NA	NA	21		cg17479501	chr17	80806191	TBCD	NA	78		cg02185248	chr17	78748494	RPTOR	NA	18
cg20592075	chr7	45921668	NA	NA	4		cg17582100	chr3	151034009	GPR87	NA	62		cg06722633	chr1	37499309	GRIK3	Island	21		cg17787108	chr7	73246044	CLDN4	Island	78		cg03603669	chr3	169896616	PHC3	N_Shelf	18
cg20691428	chr11	116694372	NA	NA	4		cg18131582	chr1	183912305	COLGALT2	NA	62		cg07373578	chr17	55993519	CUEDC1	NA	21		cg20435896	chr4	40632723	NA	NA	78		cg06130714	chr17	10024297	NA	NA	18
cg20980592	chr6	46761035	NA	NA	4		cg18330082	chr10	134983749	KNDC1	S_Shelf	62		cg07713929	chr17	5000803	NA	NA	21		cg22029157	chr1	209979665	NA	NA	78		cg06786153	chr15	78327011	TBC1D2B	NA	18
cg21125452	chr8	120846352	DSCC1	S_Shore	4		cg18813527	chr8	1408243	NA	NA	62		cg07977202	chr11	66311348	ZDHHC24	N_Shore	21		cg23522611	chr2	28617612	FOSL2	S_Shore	78		cg06912304	chr11	4113452	STIM1	N_Shelf	18
cg21503392	chr6	168479852	NA	NA	4		cg19308227	chr1	6206323	CHD5	N_Shelf	62		cg08063125	chr19	56989543	NA	NA	21		cg24006253	chr1	117753616	NA	NA	78		cg07777652	chr21	40756696	WRB	N_Shore	18
cg21655267	chr2	129083470	NA	NA	4		cg20788020	chr8	105677501	NA	NA	62		cg08641579	chr7	79083447	NA	NA	21		cg24590395	chr1	47223410	NA	NA	78		cg09221159	chr10	90031426	NA	NA	18
cg21820890	chr10	74714375	PLA2G12B	NA	4		cg20872252	chr11	134287326	NA	NA	62		cg08668790	chr19	58220662	NA	NA	21		cg24928546	chr17	79392689	BAHCC1	N_Shore	78		cg09783253	chr6	157932130	ZDHHC14	NA	18
cg21912448	chr1	8727007	RERE	NA	4		cg23147597	chr19	45174681	NA	NA	62		cg09116618	chr6	81233028	NA	NA	21		cg26730347	chr22	32438947	NA	NA	78		cg10505658	chr17	80084571	CCDC57	N_Shore	18
cg22658846	chr8	2019760	MYOM2	NA	4		cg23268102	chr5	5326225	NA	NA	62		cg11948055	chr19	20748616	ZNF737	NA	21		cg00395579	chr8	103243598	RRM2B	NA	77		cg11238542	chr2	64431470	LINC00309	NA	18
cg22806527	chr5	175087093	NA	NA	4		cg23667602	chr7	960528	ADAP1	S_Shore	62		cg12961842	chr19	58446758	NA	NA	21		cg02441833	chr5	159743203	NA	NA	77		cg11756029	chr12	112568357	TRAFD1	NA	18
cg23112192	chr17	27893542	ABHD15	Island	4		cg23679344	chr17	37560925	MED1	S_Shore	62		cg13262687	chr4	147559579	NA	NA	21		cg03985478	chr1	19596472	NA	NA	77		cg13112407	chr2	97204931	ARID5A	S_Shore	18
cg23212916	chr11	2004602	MRPL23-AS1	NA	4		cg00009196	chr20	19954588	RIN2	N_Shore	61		cg14582763	chr19	52956683	NA	NA	21		cg07678594	chr17	39929383	JUP	NA	77		cg14573876	chr19	4105153	MAP2K2	S_Shelf	18
cg23698269	chr11	10316851	NA	NA	4		cg01044476	chr12	7865756	DPPA3	NA	61		cg14742809	chr5	60631028	ZSWIM6	S_Shore	21		cg08074477	chr17	38657949	NA	NA	77		cg18247179	chr22	19436867	NA	NA	18
cg23837191	chr18	77335239	NA	NA	4		cg01620379	chr14	21052361	RNASE11	NA	61		cg14810013	chr4	66535412	EPHA5	Island	21		cg09450200	chr7	148903195	ZNF282	NA	77		cg18739537	chr6	44232189	NFKBIE	N_Shore	18
cg23842941	chr20	33762631	PROCR	Island	4		cg03857640	chr16	46607688	NA	NA	61		cg15366555	chr2	74601926	DCTN1	NA	21		cg09476130	chr1	159870086	NA	NA	77		cg18837947	chr4	78114737	NA	NA	18
cg24204951	chr2	239172084	PER2	NA	4		cg04184297	chr17	80186266	NA	NA	61		cg15408073	chr5	33936322	NA	NA	21		cg09884146	chr2	65593908	SPRED2	NA	77		cg19466818	chr17	56409534	NA	NA	18
cg24211388	chr6	31582837	NA	NA	4		cg04438395	chr10	132200182	NA	NA	61		cg16324409	chr4	3416370	RGS12	S_Shore	21		cg12229841	chr19	4338852	NA	NA	77		cg19586143	chr18	34325134	FHOD3	N_Shore	18
cg24311933	chr1	180138771	QSOX1	NA	4		cg04929173	chr22	29704483	GAS2L1	Island	61		cg16510409	chr19	20844070	ZNF626	NA	21		cg15597855	chr1	117753602	NA	NA	77		cg20303441	chr2	25496390	DNMT3A	N_Shelf	18
cg25412310	chr11	130014702	APLP2	NA	4		cg06534553	chr15	72608241	CELF6	N_Shelf	61		cg17029193	chr1	8510607	RERE	NA	21		cg17127702	chr1	226594323	PARP1	N_Shore	77		cg20513976	chr20	62367893	NA	NA	18
cg25462669	chr13	74192469	NA	NA	4		cg07457967	chr19	35069613	NA	NA	61		cg17277615	chr10	22843847	PIP4K2A	NA	21		cg17655614	chr16	68770944	NA	NA	77		cg21159568	chr7	2445331	CHST12	S_Shore	18
cg25817111	chr2	212232130	NA	NA	4		cg07900344	chr2	6305776	NA	NA	61		cg18850728	chr18	48346838	NA	NA	21		cg18165065	chr1	8130665	NA	NA	77		cg23304605	chr14	91866373	CCDC88C	NA	18
cg25969878	chr10	134045913	STK32C	NA	4		cg08337166	chr12	108686134	CMKLR1	NA	61		cg19592277	chr2	54086854	GPR75	Island	21		cg19467964	chr17	80806135	TBCD	NA	77		cg23836747	chr4	186559629	SORBS2	N_Shore	18
cg26407558	chr1	207262706	C4BPB	NA	4		cg11549417	chr13	114814643	RASA3	S_Shore	61		cg19690984	chr6	29521631	NA	NA	21		cg23311800	chr11	34535396	NA	NA	77		cg24772388	chr2	127414883	GYPC	S_Shore	18
cg26540004	chr5	54932693	SLC38A9	NA	4		cg13070763	chr3	46448963	CCRL2	NA	61		cg21331821	chr19	58545149	NA	NA	21		cg24269657	chr13	113759771	NA	NA	77		cg25727853	chr1	181098609	NA	NA	18
cg26898099	chr5	95192949	LINC01554	NA	4		cg16422365	chr14	106041833	NA	NA	61		cg22134325	chr11	66188745	NPAS4	Island	21		cg24321706	chr3	30647540	NA	NA	77		cg27631256	chr9	117692745	TNFSF8	NA	18
cg00127781	chr3	50409882	CACNA2D2	NA	3		cg17713010	chr19	54876598	LAIR1	NA	61		cg23181580	chr11	22454301	NA	NA	21		cg24496614	chr11	61735970	NA	NA	77		cg00297832	chr1	1565541	MIB2	Island	17
cg00164583	chr16	88554420	ZFPM1	Island	3		cg19945931	chr12	133022760	NA	NA	61		cg23727983	chr11	125774082	NA	NA	21		cg00926318	chr20	25177340	ENTPD6	S_Shore	76		cg00871980	chr3	124510673	ITGB5	NA	17
cg00339782	chr1	149908099	MTMR11	NA	3		cg20116869	chr15	29073602	PDCD6IPP2	N_Shelf	61		cg23908638	chr6	29579475	GABBR1	NA	21		cg01396065	chr3	193789440	NA	NA	76		cg01089001	chr11	11610742	GALNT18	NA	17
cg00396427	chr16	25023604	ARHGAP17	N_Shelf	3		cg20241876	chr6	32180045	NOTCH4	NA	61		cg24488229	chr1	32160527	COL16A1	NA	21		cg01678292	chr8	41522873	ANK1	NA	76		cg01520586	chr3	50280404	GNAI2	NA	17
cg00409861	chr5	143365769	NA	NA	3		cg21794419	chr3	182973032	B3GNT5	S_Shore	61		cg24853956	chr12	6663682	IFFO1	N_Shore	21		cg04614923	chr12	93096622	C12orf74	NA	76		cg01919885	chr4	3365330	RGS12	Island	17
cg00858400	chr16	87904580	NA	NA	3		cg22688802	chr4	7980661	ABLIM2	NA	61		cg26078977	chr5	59189467	NA	NA	21		cg04660111	chr19	49199234	FUT2	N_Shore	76		cg04685228	chr5	172462626	NA	NA	17
cg00954391	chr10	612391	DIP2C	NA	3		cg22786667	chr7	47641179	NA	NA	61		cg26354128	chr14	93897195	UNC79	Island	21		cg07409471	chr17	80833638	TBCD	S_Shelf	76		cg09443360	chr16	57576350	NA	NA	17
cg00977842	chr10	82050793	NA	NA	3		cg24402880	chr4	84035837	PLAC8	NA	61		cg26880445	chr8	9952965	MSRA	NA	21		cg09146232	chr17	64672129	PRKCA	NA	76		cg11377827	chr7	129417148	NA	NA	17
cg01047476	chr10	118380396	NA	NA	3		cg26289788	chr3	8818056	NA	NA	61		cg27417749	chr15	69449518	MIR548H4	N_Shelf	21		cg09685472	chr16	81527427	NA	NA	76		cg13464240	chr9	92099056	NA	NA	17
cg01144225	chr16	2574238	AMDHD2	N_Shelf	3		cg27099358	chr16	1118909	SSTR5-AS1	N_Shore	61		cg00370229	chr6	29521602	NA	NA	20		cg09933836	chr8	29595133	LINC00589	NA	76		cg14088811	chr11	47399994	SPI1	Island	17
cg01253725	chr6	39869689	DAAM2	Island	3		cg27217253	chr17	8648562	NA	NA	61		cg01808171	chr19	20844422	NA	NA	20		cg14267542	chr9	138372897	PPP1R26	S_Shore	76		cg15402095	chr5	92914319	NA	NA	17
cg01364674	chr1	24348512	NA	NA	3		cg00845319	chr1	28520623	NA	NA	60		cg02137183	chr7	141250424	NA	NA	20		cg14680921	chr10	134332442	NA	NA	76		cg15648896	chr15	39542877	C15orf54	NA	17
cg01577760	chr11	67776123	NA	NA	3		cg00988056	chr14	106374554	NA	NA	60		cg03091551	chr14	57275967	OTX2	Island	20		cg15821939	chr8	1765387	NA	NA	76		cg17774851	chr5	92929319	NR2F1	Island	17
cg01594685	chr16	3115053	NA	NA	3		cg01425409	chr3	187413913	NA	NA	60		cg03175305	chr3	179754483	PEX5L	N_Shore	20		cg17178291	chr15	102156803	NA	NA	76		cg18010752	chr3	55518091	WNT5A	N_Shore	17
cg01643090	chr1	7739043	CAMTA1	N_Shore	3		cg02194717	chr11	70415188	SHANK2	NA	60		cg03409187	chr6	29521624	NA	NA	20		cg18313182	chr11	818903	PNPLA2	N_Shore	76		cg18026225	chr17	43198423	PLCD3	Island	17
cg01643250	chr19	15292485	NOTCH3	Island	3		cg02855363	chr17	11457882	SHISA6	N_Shelf	60		cg03502002	chr18	74962133	GALR1	Island	20		cg18322510	chr1	236686618	LGALS8-AS1	N_Shore	76		cg21141812	chr3	48556323	PFKFB4	NA	17
cg01808969	chr7	4786364	FOXK1	N_Shore	3		cg02987387	chr19	38974074	RYR1	Island	60		cg03653817	chr1	181065498	NA	NA	20		cg20225745	chr12	52585849	NA	NA	76		cg22019177	chr11	111809582	NA	NA	17
cg01919204	chr8	145729149	NA	NA	3		cg05364651	chr16	1267876	CACNA1H	Island	60		cg04733537	chr12	130388748	NA	NA	20		cg20418725	chr2	202122474	CASP8	NA	76		cg23950278	chr11	36509698	TRAF6	NA	17
cg01991967	chr2	113884734	IL1RN	NA	3		cg06862696	chr19	11470209	LPPR2	N_Shore	60		cg05270106	chr3	127997992	EEFSEC	NA	20		cg21340733	chr12	53298888	NA	NA	76		cg24484352	chr17	42015961	NA	NA	17
cg02192520	chr12	56114155	RDH5	S_Shelf	3		cg07442907	chr17	5487958	NA	NA	60		cg05658491	chr1	240256014	FMN2	Island	20		cg25085755	chr5	139294323	NRG2	NA	76		cg24673600	chr14	76005929	BATF	NA	17
cg02192965	chr2	44502740	SLC3A1	NA	3		cg07593977	chr8	11735419	NA	NA	60		cg05865280	chr17	75406074	SEPT9	NA	20		cg25736482	chr19	54677232	MBOAT7	NA	76		cg27284288	chr11	60739005	NA	NA	17
cg02449202	chr6	46761071	NA	NA	3		cg08830588	chr12	49939540	KCNH3	N_Shelf	60		cg05878337	chr5	11903651	CTNND2	Island	20		cg26578149	chr6	34524095	SPDEF	NA	76		cg00423486	chr1	8491132	LOC102724552	NA	16
cg02724404	chr15	100274248	NA	NA	3		cg09934892	chr16	3559551	CLUAP1	NA	60		cg06055392	chr11	64455673	NRXN2	NA	20		cg27023597	chr17	57918262	NA	NA	76		cg00750430	chr10	118654150	KIAA1598	NA	16
cg02838492	chr9	116861288	KIF12	Island	3		cg14849421	chr7	157314356	NA	NA	60		cg06482428	chr4	21950173	NA	NA	20		cg00507679	chr6	43251876	TTBK1	Island	75		cg01279933	chr19	10663970	ATG4D	NA	16
cg03023237	chr16	66953047	NA	NA	3		cg16162122	chr20	62090270	KCNQ2	N_Shelf	60		cg07470830	chr6	76000847	LOC100506804	NA	20		cg01977079	chr11	17036644	NA	NA	75		cg04232128	chr5	138861241	TMEM173	NA	16
cg03054909	chr1	155274771	NA	NA	3		cg17026542	chr6	132022490	OR2A4	NA	60		cg07474494	chr19	58446600	ZNF418	Island	20		cg03565674	chr11	1507321	NA	NA	75		cg04428662	chr4	2934188	MFSD10	N_Shore	16
cg03124318	chr12	109491989	USP30	S_Shore	3		cg19042390	chr6	166261046	NA	NA	60		cg08005774	chr1	18434106	NA	NA	20		cg04993605	chr1	28573052	NA	NA	75		cg06728793	chr7	644702	PRKAR1B	N_Shore	16
cg03144446	chr7	20366667	NA	NA	3		cg20575856	chr10	50428882	NA	NA	60		cg09199698	chr21	31311797	GRIK1	Island	20		cg05036937	chr5	52283760	NA	NA	75		cg07343445	chr6	163673130	PACRG	NA	16
cg03238359	chr11	60623567	NA	NA	3		cg21158815	chr14	75988735	NA	NA	60		cg10717869	chr1	205780912	SLC41A1	N_Shore	20		cg06138226	chr17	45927893	SP6	N_Shore	75		cg08173263	chr19	14276911	LOC100507373	S_Shelf	16
cg03521774	chr8	81478172	NA	NA	3		cg21571658	chr15	70785399	NA	NA	60		cg11595545	chr1	111217497	KCNA3	Island	20		cg07199862	chr11	763485	TALDO1	NA	75		cg09258240	chr14	100613518	DEGS2	N_Shelf	16
cg03816851	chr22	18324769	MICAL3	Island	3		cg22148827	chr8	129196929	NA	NA	60		cg12217400	chr6	29521604	NA	NA	20		cg08759026	chr11	69061454	NA	NA	75		cg09676376	chr12	54779077	NA	NA	16
cg03873281	chr5	131608955	PDLIM4	S_Shore	3		cg22862003	chr21	42797588	NA	NA	60		cg12259537	chr19	58514694	LOC100128398	S_Shore	20		cg11329129	chr11	705692	NA	NA	75		cg11268190	chr12	6442526	TNFRSF1A	S_Shelf	16
cg04117986	chr5	149517768	PDGFRB	NA	3		cg25580198	chr8	144294886	NA	NA	60		cg12325536	chr5	87968658	NA	NA	20		cg12492027	chr20	35089174	DLGAP4	N_Shore	75		cg12282552	chr11	65321806	LTBP3	Island	16
cg04173586	chr19	2167496	DOT1L	S_Shore	3		cg26679912	chr7	37991986	NA	NA	60		cg12334079	chr1	213562740	NA	NA	20		cg12845006	chr7	82380	NA	NA	75		cg12519135	chr22	50722871	PLXNB2	N_Shore	16
cg04693046	chr7	1132853	GPER1	Island	3		cg26986062	chr13	75017602	NA	NA	60		cg12451530	chr2	54087209	NA	NA	20		cg14527029	chr3	120401095	HGD	NA	75		cg14843030	chr1	32716051	NA	NA	16
cg04722901	chr5	16812392	MYO10	NA	3		cg27386326	chr11	61587980	NA	NA	60		cg13337047	chr19	57683843	NA	NA	20		cg14790396	chr11	72381323	PDE2A	NA	75		cg18285377	chr1	11025263	C1orf127	NA	16
cg04778178	chr7	27162294	HOXA-AS2	Island	3		cg27409991	chr3	142677860	NA	NA	60		cg13644317	chr18	70536461	NA	NA	20		cg16779251	chr17	45928077	SP6	N_Shore	75		cg19627093	chr8	1900892	ARHGEF10	NA	16
cg04979599	chr5	148650899	NA	NA	3		cg00779602	chr3	66002927	MAGI1	NA	59		cg13703871	chr19	9473674	ZNF559-ZNF177	Island	20		cg18440692	chr10	126308034	FAM53B	S_Shelf	75		cg23728189	chr2	10470961	HPCAL1	NA	16
cg05398883	chr1	42630335	GUCA2A	NA	3		cg01090482	chr5	139365336	NRG2	NA	59		cg13912849	chr3	56762402	ARHGEF3	NA	20		cg21174903	chr9	140147188	C9orf173	N_Shelf	75		cg24796554	chr11	128565519	SENCR	S_Shore	16
cg05400732	chr3	57032141	NA	NA	3		cg02443967	chr10	98129902	TLL2	NA	59		cg14119999	chr13	108518445	FAM155A	Island	20		cg23331156	chr10	123754135	NA	NA	75		cg25403205	chr6	31584215	AIF1	N_Shelf	16
cg05654329	chr5	177581506	NA	NA	3		cg02483529	chr10	524688	DIP2C	N_Shore	59		cg14665901	chr11	12885131	TEAD1	NA	20		cg24272254	chr7	985630	ADAP1	Island	75		cg25530661	chr4	56301576	CLOCK	NA	16
cg05713044	chr5	16671496	MYO10	NA	3		cg03821121	chr11	12148288	MICAL2	NA	59		cg15690721	chr19	21106016	NA	NA	20		cg02149376	chr4	119270205	PRSS12	N_Shelf	74		cg27162882	chr7	27258886	NA	NA	16
cg05750047	chr1	149908085	MTMR11	NA	3		cg04897892	chr16	81564314	CMIP	NA	59		cg16582779	chr14	29237202	FOXG1	Island	20		cg03198372	chr22	29468588	NA	NA	74		cg00017931	chr6	157932180	ZDHHC14	NA	15
cg05774698	chr7	27681678	HIBADH	NA	3		cg06430061	chr5	75013592	NA	NA	59		cg17030173	chr5	16180062	NA	NA	20		cg04987122	chr16	2213440	TRAF7	N_Shore	74		cg00151251	chr2	198173194	ANKRD44	N_Shore	15
cg05817996	chr11	111179338	COLCA2	NA	3		cg07240413	chr10	8145066	NA	NA	59		cg17058383	chr13	113624866	NA	NA	20		cg06820990	chr10	6162188	NA	NA	74		cg00765737	chr13	110993493	COL4A2	NA	15
cg05846044	chr6	30080189	TRIM31	NA	3		cg07736627	chr11	44322491	ALX4	N_Shelf	59		cg17204652	chr2	233252706	NA	NA	20		cg06912665	chr5	154092290	NA	NA	74		cg00970057	chr1	42272694	HIVEP3	NA	15
cg05962265	chr16	88152064	NA	NA	3		cg08479629	chr2	19387323	NA	NA	59		cg17271561	chr19	52839334	NA	NA	20		cg07986666	chr12	53298383	KRT8	S_Shore	74		cg01730970	chr1	27687074	MAP3K6	Island	15
cg05968233	chr19	6372277	NA	NA	3		cg11107430	chr10	105230660	NA	NA	59		cg18509185	chr6	107932497	SOBP	NA	20		cg08168400	chr6	30910605	DPCR1	NA	74		cg01738164	chr14	90147503	NA	NA	15
cg06567290	chr11	118900111	SLC37A4	N_Shore	3		cg12383650	chr10	79111034	KCNMA1-AS3	NA	59		cg18757087	chr5	173317332	CPEB4	S_Shore	20		cg09575189	chr11	1855561	SYT8	NA	74		cg02550268	chr22	21926094	UBE2L3	S_Shelf	15
cg06610259	chr12	122515332	NA	NA	3		cg12494529	chr10	1082432	NA	NA	59		cg18792528	chr1	25893735	LDLRAP1	NA	20		cg13359998	chr1	230241764	GALNT2	NA	74		cg05394800	chr13	50707050	NA	NA	15
cg06714705	chr11	7506940	OLFML1	NA	3		cg12732514	chr17	77726237	NA	NA	59		cg18849583	chr14	32836157	AKAP6	NA	20		cg13636887	chr14	105189936	NA	NA	74		cg06620723	chr1	12404945	VPS13D	NA	15
cg06768010	chr2	74729502	LBX2	Island	3		cg13784312	chr9	134609065	RAPGEF1	NA	59		cg19358877	chr19	57019279	ZNF471	Island	20		cg13979887	chr9	5831999	ERMP1	N_Shore	74		cg08616585	chr16	68774986	CDH1	S_Shelf	15
cg07037412	chr16	1234809	CACNA1H	N_Shore	3		cg14695663	chr8	145013478	PLEC	N_Shelf	59		cg19595295	chr17	56019314	CUEDC1	NA	20		cg15414773	chr1	1100360	NA	NA	74		cg09554443	chr1	167487762	CD247	NA	15
cg07086945	chr6	109036145	NA	NA	3		cg15771683	chr20	62697566	TCEA2	S_Shelf	59		cg19672997	chr14	48144369	NA	NA	20		cg16378352	chr1	60280106	NA	NA	74		cg09684112	chr10	13701447	FRMD4A	S_Shore	15
cg07122365	chr8	101738727	NA	NA	3		cg19498112	chr10	2951187	NA	NA	59		cg19839382	chr19	5036857	KDM4B	N_Shore	20		cg17066452	chr6	33173501	HSD17B8	S_Shore	74		cg09712682	chr16	10647275	EMP2	NA	15
cg07170302	chr11	117695493	FXYD6-FXYD2	NA	3		cg20198393	chr13	101194647	NA	NA	59		cg20537629	chr7	79083944	NA	NA	20		cg20652822	chr17	76501475	DNAH17	S_Shelf	74		cg10491452	chr16	88866627	NA	NA	15
cg07220939	chr11	64358617	SLC22A12	NA	3		cg20566897	chr11	313527	NA	NA	59		cg21790626	chr19	58220494	ZNF154	Island	20		cg24921858	chr12	12223989	NA	NA	74		cg12883629	chr6	25042497	NA	NA	15
cg07285675	chr3	30667873	TGFBR2	NA	3		cg21342392	chr7	111203008	NA	NA	59		cg21970554	chr19	57050370	ZFP28	Island	20		cg25312122	chr1	160184732	PEA15	NA	74		cg13914531	chr7	128579876	IRF5	S_Shore	15
cg07379703	chr5	78279424	ARSB	N_Shore	3		cg22504024	chr12	111710593	CUX2	NA	59		cg22496437	chr1	17900032	ARHGEF10L	NA	20		cg27627493	chr15	63767360	NA	NA	74		cg14143752	chr11	3915742	STIM1	NA	15
cg07705820	chr6	31833104	SLC44A4	S_Shelf	3		cg23643973	chr1	16877204	NA	NA	59		cg22921096	chr3	184056553	FAM131A	Island	20		cg00832105	chr8	11331707	NA	NA	73		cg15286847	chr16	84690433	KLHL36	Island	15
cg08098450	chr12	100896894	NR1H4	NA	3		cg23728359	chr7	6290148	CYTH3	NA	59		cg23363971	chr12	56415271	IKZF4	NA	20		cg01020421	chr8	143557441	BAI1	N_Shore	73		cg15581429	chr19	39369353	SIRT2	NA	15
cg08261525	chr13	44239135	ENOX1	NA	3		cg24746938	chr2	225543274	NA	NA	59		cg24284973	chr11	131780357	NA	NA	20		cg01716224	chr22	40391434	FAM83F	Island	73		cg15831598	chr19	10215551	NA	NA	15
cg08473663	chr17	26695438	VTN	N_Shelf	3		cg25066857	chr2	85921438	GNLY	NA	59		cg25267808	chr11	95779454	MAML2	NA	20		cg01970322	chr6	33173489	HSD17B8	S_Shore	73		cg17182817	chr10	112624555	NA	NA	15
cg08605965	chr21	46891839	COL18A1	S_Shore	3		cg26863864	chr16	57849138	LOC388282	NA	59		cg26644049	chr19	57276917	ZIM2-AS1	Island	20		cg03812837	chr20	49346745	NA	NA	73		cg18739675	chr2	43041125	NA	NA	15
cg08625996	chr7	127547490	SND1	NA	3		cg00170438	chr20	60792389	HRH3	N_Shore	58		cg00070680	chr7	137531956	NA	NA	19		cg09039685	chr10	59949191	NA	NA	73		cg19293468	chr17	1973400	SMG6	NA	15
cg08691577	chr5	14668489	OTULIN	S_Shelf	3		cg00640314	chr8	67835853	SNHG6	N_Shore	58		cg00547077	chr19	58951756	NA	NA	19		cg09565526	chr4	87812668	C4orf36	N_Shore	73		cg20303075	chr8	80804323	NA	NA	15
cg08711281	chr6	30908302	NA	NA	3		cg01232969	chr18	64933074	NA	NA	58		cg00582524	chr16	51184392	SALL1	Island	19		cg10455321	chr11	46269315	NA	NA	73		cg20695297	chr19	3178844	S1PR4	Island	15
cg08830105	chr16	524414	RAB11FIP3	NA	3		cg01835695	chr5	180230959	NA	NA	58		cg00909286	chr3	149889135	NA	NA	19		cg12743031	chr8	27219512	PTK2B	NA	73		cg20808711	chr6	32160998	GPSM3	N_Shelf	15
cg08836954	chr5	179235209	NA	NA	3		cg03147815	chr21	47553567	NA	NA	58		cg01312546	chr8	144552786	ZC3H3	Island	19		cg13148085	chr17	65242711	NA	NA	73		cg21826978	chr6	32823588	PSMB9	S_Shore	15
cg08842287	chr16	3747018	TRAP1	NA	3		cg03753385	chr8	145579317	FBXL6	S_Shore	58		cg02213663	chr10	79632098	DLG5	NA	19		cg13661182	chr20	52687076	BCAS1	NA	73		cg21931938	chr15	40600493	NA	NA	15
cg08903465	chr1	234917213	NA	NA	3		cg04310063	chr1	234342613	SLC35F3	NA	58		cg02282631	chr5	42953543	NA	NA	19		cg15777760	chr16	29832180	PAGR1	S_Shelf	73		cg22463795	chr19	13215292	NA	NA	15
cg09082823	chr11	17564696	USH1C	N_Shore	3		cg04394710	chr3	68039483	NA	NA	58		cg02341815	chr5	33936752	RXFP3	Island	19		cg17252884	chr3	15369681	SH3BP5	N_Shelf	73		cg23014871	chr10	43656166	CSGALNACT2	NA	15
cg09107315	chr1	78511488	NA	NA	3		cg05282135	chr10	524647	DIP2C	N_Shore	58		cg02710534	chr5	141225619	NA	NA	19		cg17260706	chr11	118782879	NA	NA	73		cg23262973	chr10	123966834	TACC2	NA	15
cg09384400	chr3	42546922	VIPR1	S_Shelf	3		cg06865845	chr17	72608711	CD300E	NA	58		cg02842496	chr8	132053262	NA	NA	19		cg17545399	chr10	49459800	FRMPD2	NA	73		cg23601905	chr17	17661060	RAI1	NA	15
cg09426825	chr13	52305991	WDFY2	NA	3		cg07194984	chr11	2128771	NA	NA	58		cg03015498	chr10	7517765	NA	NA	19		cg18724200	chr14	105132022	NA	NA	73		cg25010124	chr11	64981596	SLC22A20	NA	15
cg09444818	chr4	102097226	PPP3CA	NA	3		cg07803377	chr7	1641886	NA	NA	58		cg03192598	chr19	12305854	LOC100289333	Island	19		cg20811788	chr22	50721368	PLXNB2	Island	73		cg26133301	chr3	27521365	NA	NA	15
cg09501509	chr6	89745356	NA	NA	3		cg08056069	chr1	95179425	LINC01057	NA	58		cg03524083	chr18	70534316	NETO1	Island	19		cg21280719	chr6	42927975	NA	NA	73		cg26158194	chr11	1874320	LSP1	NA	15
cg09967647	chr2	208632434	FZD5	Island	3		cg08071238	chr16	88137387	NA	NA	58		cg03712816	chr18	76741157	SALL3	Island	19		cg22396959	chr1	57013771	PPAP2B	NA	73		cg01987702	chr2	74264707	TET3	NA	14
cg10010036	chr2	66761776	MEIS1	NA	3		cg08877357	chr10	113120532	NA	NA	58		cg04060571	chr16	75267857	BCAR1	N_Shore	19		cg23214395	chr1	20141778	NA	NA	73		cg02889973	chr1	234977572	NA	NA	14
cg10090792	chr1	38198142	NA	NA	3		cg11234013	chr11	27646797	LINC00678	NA	58		cg04439215	chr13	45768901	KCTD4	NA	19		cg24833277	chr8	124194361	FAM83A	NA	73		cg04623371	chr6	168768113	NA	NA	14
cg10107292	chr1	15504438	TMEM51	NA	3		cg11982525	chr7	106505688	NA	NA	58		cg05996160	chr2	16124662	NA	NA	19		cg25098281	chr12	6484713	SCNN1A	NA	73		cg05539509	chr22	30663034	NA	NA	14
cg10311020	chr10	27146906	ABI1	N_Shelf	3		cg14520214	chr7	1491831	MICALL2	Island	58		cg07035165	chr5	113698506	KCNN2	Island	19		cg25246246	chr17	43503131	NA	NA	73		cg05608541	chr11	2321770	C11orf21	NA	14
cg10358623	chr11	65244146	NA	NA	3		cg15898536	chr5	1753301	NA	NA	58		cg07543830	chr20	56247611	PMEPA1	Island	19		cg26188212	chr1	228967124	NA	NA	73		cg06584224	chr22	25573765	KIAA1671	N_Shore	14
cg10463299	chr20	54987330	CASS4	NA	3		cg19735804	chr7	142421812	NA	NA	58		cg08324801	chr17	38263416	NA	NA	19		cg00412772	chr19	38794845	C19orf33	NA	72		cg07474957	chr6	30650844	PPP1R18	N_Shelf	14
cg10543503	chr1	17906342	ARHGEF10L	NA	3		cg23673919	chr15	20747200	NA	NA	58		cg08450982	chr19	41195910	NUMBL	N_Shore	19		cg00590761	chr1	55008319	NA	NA	72		cg07689396	chr7	633050	PRKAR1B	S_Shore	14
cg10681065	chr7	100239172	TFR2	NA	3		cg24631735	chr3	137808241	DZIP1L	NA	58		cg08696931	chr12	123754071	CDK2AP1	Island	19		cg00698688	chr19	49055432	NA	NA	72		cg10530793	chr14	69821049	GALNT16	NA	14
cg10891521	chr17	81047941	METRNL	Island	3		cg25521254	chr17	693137	RNMTL1	NA	58		cg09581649	chr16	4572735	CDIP1	NA	19		cg00861695	chr13	24736455	SPATA13	S_Shore	72		cg10616974	chr17	74511719	NA	NA	14
cg10906849	chr5	180325969	NA	NA	3		cg26129606	chr3	131423855	CPNE4	NA	58		cg10380289	chr1	149399187	NA	NA	19		cg01027411	chr19	45579986	NA	NA	72		cg11685391	chr10	103594334	KCNIP2	S_Shelf	14
cg10955669	chr10	112553035	RBM20	NA	3		cg00060484	chr4	3287598	NA	NA	57		cg10624395	chr11	110350574	NA	NA	19		cg02220365	chr11	67211717	NA	NA	72		cg11772801	chr14	51711237	TMX1	S_Shelf	14
cg11012543	chr3	52231691	NA	NA	3		cg02033582	chr17	29394814	NA	NA	57		cg10713002	chr8	144905047	PUF60	NA	19		cg02821464	chr11	1945607	TNNT3	N_Shore	72		cg11802899	chr14	52867870	NA	NA	14
cg11130630	chr12	109899089	KCTD10	NA	3		cg02127209	chr19	35786961	MAG	Island	57		cg10902717	chr5	178368620	ZNF454	Island	19		cg04206342	chr17	70636940	NA	NA	72		cg12093662	chr2	69001870	NA	NA	14
cg11233163	chr3	23955549	NKIRAS1	N_Shelf	3		cg02328326	chr15	68038930	MAP2K5	NA	57		cg10907866	chr3	42190778	NA	NA	19		cg04907738	chr10	13425688	NA	NA	72		cg12549345	chr19	2789453	THOP1	N_Shore	14
cg11532182	chr7	834669	NA	NA	3		cg02547035	chr16	81564553	CMIP	NA	57		cg12689670	chr1	183009347	LAMC1	NA	19		cg06334737	chr11	61976195	SCGB2A1	NA	72		cg13876315	chr9	35650526	SIT1	S_Shelf	14
cg11652496	chr15	77324526	PSTPIP1	Island	3		cg04426653	chr3	126104833	NA	NA	57		cg12754722	chr12	111631409	CUX2	NA	19		cg10407113	chr16	71843647	NA	NA	72		cg13924510	chr11	36112355	LDLRAD3	NA	14
cg11664818	chr21	37852665	NA	NA	3		cg07092805	chr13	21005388	CRYL1	NA	57		cg13034073	chr7	2769681	GNA12	NA	19		cg10853949	chr17	80290217	SECTM1	N_Shore	72		cg14522298	chr7	73645783	NA	NA	14
cg11688093	chr13	111178359	RAB20	NA	3		cg07531549	chr8	145011406	PLEC	S_Shore	57		cg13081009	chr1	8430745	RERE	NA	19		cg11335171	chr6	33173333	HSD17B8	S_Shore	72		cg14535274	chr3	121151186	POLQ	NA	14
cg11816229	chr17	7017968	ASGR2	NA	3		cg07695771	chr10	126029702	NA	NA	57		cg13265789	chr4	96470584	NA	NA	19		cg11783497	chr2	113875292	NA	NA	72		cg15315773	chr18	59997484	TNFRSF11A	S_Shelf	14
cg11835619	chr12	56475064	ERBB3	S_Shore	3		cg07768107	chr4	40201943	RHOH	NA	57		cg13353733	chr11	773106	PDDC1	N_Shelf	19		cg15079885	chr1	32041940	NA	NA	72		cg18912520	chr6	41528623	FOXP4	Island	14
cg12310562	chr20	62867858	MYT1	NA	3		cg08306303	chr11	119567761	PVRL1	NA	57		cg13962321	chr1	149399174	NA	NA	19		cg18323236	chr1	24743029	NIPAL3	Island	72		cg20021784	chr2	201984386	CFLAR	S_Shore	14
cg12449813	chr15	69853608	NA	NA	3		cg08686879	chr5	131409634	CSF2	NA	57		cg14160480	chr1	15697398	FHAD1	NA	19		cg18716635	chr8	97116497	NA	NA	72		cg20430631	chr11	76340765	NA	NA	14
cg12592321	chr12	109273999	DAO	NA	3		cg08720806	chr11	125142671	PKNOX2	NA	57		cg14972743	chr19	58609960	NA	NA	19		cg18963365	chr17	8702823	NA	NA	72		cg23098018	chr1	9775755	PIK3CD	Island	14
cg12770414	chr1	6310439	GPR153	S_Shore	3		cg09798033	chr12	111664754	CUX2	NA	57		cg16026813	chr10	103245720	BTRC	NA	19		cg19898668	chr14	23356370	REM2	Island	72		cg24154132	chr14	103367632	TRAF3	NA	14
cg13268590	chr3	65940167	MAGI1	NA	3		cg11043993	chr10	50536966	NA	NA	57		cg16306898	chr1	1475675	TMEM240	N_Shore	19		cg20745684	chr7	29923339	WIPF3	N_Shore	72		cg24881289	chr17	40822424	PLEKHH3	Island	14
cg13300301	chr11	94279068	FUT4	S_Shore	3		cg11954355	chr20	57393844	NA	NA	57		cg16426537	chr11	18813556	NA	NA	19		cg20993403	chr20	34700329	NA	NA	72		cg25495650	chr7	633202	PRKAR1B	S_Shore	14
cg13400591	chr10	80165798	NA	NA	3		cg12161905	chr19	55174380	LILRB4	NA	57		cg16720678	chr17	210096	NA	NA	19		cg23614000	chr11	47353259	MYBPC3	NA	72		cg26296101	chr4	40198481	NA	NA	14
cg13592947	chr5	1111049	SLC12A7	N_Shore	3		cg13704911	chr9	140341606	NA	NA	57		cg17334018	chr4	96470293	UNC5C	Island	19		cg23999801	chr10	126254661	LHPP	NA	72		cg00176888	chr17	56408804	NA	NA	13
cg14034870	chr6	30900197	NA	NA	3		cg13909533	chr1	50568847	NA	NA	57		cg17448335	chr5	76249776	CRHBP	Island	19		cg24032190	chr15	67442893	SMAD3	NA	72		cg01045337	chr16	374988	AXIN1	Island	13
cg14324800	chr20	49345183	NA	NA	3		cg14106234	chr10	3805326	NA	NA	57		cg18325622	chr5	16180259	NA	NA	19		cg00326131	chr2	74668477	NA	NA	71		cg01607232	chr6	31765614	LSM2	S_Shore	13
cg14508777	chr3	42847116	NA	NA	3		cg14364903	chr3	48631834	COL7A1	N_Shore	57		cg18488157	chr6	29521598	NA	NA	19		cg01580568	chr1	209825856	NA	NA	71		cg02262923	chr17	29285543	ADAP2	NA	13
cg14606478	chr6	30174190	TRIM26	NA	3		cg14901243	chr19	13951845	NA	NA	57		cg18920088	chr6	151346409	MTHFD1L	NA	19		cg02152351	chr6	8436296	NA	NA	71		cg02499214	chr12	122230490	RHOF	N_Shore	13
cg14748455	chr19	3966907	DAPK3	S_Shore	3		cg15148573	chr7	103498566	RELN	NA	57		cg19030607	chr22	48885506	NA	NA	19		cg02217022	chr17	80833526	TBCD	S_Shelf	71		cg05252626	chr11	130271817	NA	NA	13
cg14815183	chr6	30131613	TRIM15	NA	3		cg16332300	chr12	130392241	NA	NA	57		cg19415736	chr3	183167772	NA	NA	19		cg04079760	chr16	68269694	ESRP2	Island	71		cg07153150	chr14	104372267	NA	NA	13
cg14836490	chr2	66720291	MEIS1	NA	3		cg19603134	chr22	44577240	PARVG	NA	57		cg19585597	chr5	150326193	NA	NA	19		cg04087789	chr14	61789466	PRKCH	Island	71		cg08274633	chr15	38988533	NA	NA	13
cg14961476	chr1	9130738	NA	NA	3		cg20674521	chr22	38850521	NA	NA	57		cg20723129	chr6	29521501	NA	NA	19		cg04892766	chr3	72570318	NA	NA	71		cg09776041	chr11	71200489	NADSYN1	NA	13
cg15089314	chr5	78365255	DMGDH	N_Shore	3		cg22304262	chr19	47287778	SLC1A5	N_Shelf	57		cg21609154	chr13	113624991	NA	NA	19		cg05251861	chr17	43503394	NA	NA	71		cg10877430	chr12	113527336	DTX1	N_Shelf	13
cg15857661	chr10	104196243	NA	NA	3		cg23507945	chr6	137477184	IL22RA2	NA	57		cg24198558	chr3	132757102	NA	NA	19		cg05503433	chr19	42409117	ARHGEF1	S_Shore	71		cg11354682	chr19	10978833	C19orf38	N_Shelf	13
cg16072382	chr10	78096093	C10orf11	NA	3		cg24633312	chr7	43300742	HECW1	NA	57		cg24575234	chr7	136553884	CHRM2	Island	19		cg06250841	chr8	58138048	LOC100507651	NA	71		cg12578486	chr13	100008957	UBAC2	NA	13
cg16159313	chr3	52018129	ACY1	S_Shore	3		cg03466587	chr3	187704482	NA	NA	56		cg24778160	chr11	76894469	MYO7A	S_Shelf	19		cg06551905	chr8	11303039	FAM167A	NA	71		cg12808347	chr2	11622001	NA	NA	13
cg16273051	chr3	129132966	EFCAB12	NA	3		cg03535793	chr12	3862594	NA	NA	56		cg26851107	chr11	70508659	SHANK2	S_Shore	19		cg07027613	chr12	7260608	C1RL	NA	71		cg14147196	chr3	11078979	SLC6A1	NA	13
cg16378015	chr14	100611694	NA	NA	3		cg04390004	chr19	39279324	NA	NA	56		cg01082843	chr2	210636844	UNC80	Island	18		cg07691306	chr19	953575	ARID3A	S_Shelf	71		cg14421700	chr17	77755965	CBX2	N_Shelf	13
cg16686273	chr7	2611890	IQCE	NA	3		cg05494008	chr8	145579285	FBXL6	S_Shore	56		cg01240931	chr5	112074043	APC	NA	18		cg08221781	chr11	66822904	NA	NA	71		cg15035133	chr22	37962637	CDC42EP1	Island	13
cg17044311	chr10	101542983	ABCC2	NA	3		cg06876354	chr2	121020189	RALB	NA	56		cg01851378	chr16	51186925	NA	NA	18		cg09862950	chr6	132275639	NA	NA	71		cg15773312	chr2	10472214	HPCAL1	NA	13
cg17142931	chr1	942295	NA	NA	3		cg06936290	chr7	13889871	NA	NA	56		cg02065637	chr20	61809035	NA	NA	18		cg10867751	chr1	25870981	LDLRAP1	Island	71		cg15928680	chr2	54823768	SPTBN1	NA	13
cg17181255	chr12	6419412	NA	NA	3		cg07172334	chr21	31655261	KRTAP24-1	NA	56		cg02547394	chr13	112721789	NA	NA	18		cg11397854	chr3	13008878	IQSEC1	Island	71		cg16543027	chr15	40599680	PLCB2	NA	13
cg17243643	chr12	56114269	RDH5	S_Shelf	3		cg07484739	chr2	177356020	NA	NA	56		cg02745211	chr3	132757106	NA	NA	18		cg14195992	chr8	48265917	SPIDR	NA	71		cg16635948	chr2	109834011	SH3RF3	NA	13
cg17461448	chr2	241807747	NA	NA	3		cg10308673	chr11	268976	NA	NA	56		cg03552937	chr7	44795713	ZMIZ2	NA	18		cg16187340	chr5	134527362	C5orf66	Island	71		cg16828491	chr4	8230829	SH3TC1	NA	13
cg17495555	chr3	141042988	NA	NA	3		cg11885471	chr20	32311149	NA	NA	56		cg03700449	chr12	103352326	ASCL1	Island	18		cg17860800	chr1	27287541	NA	NA	71		cg17666418	chr6	106612002	NA	NA	13
cg17647273	chr22	24891452	UPB1	Island	3		cg18154117	chr1	39649937	MACF1	NA	56		cg03703111	chr5	92925721	NR2F1	S_Shore	18		cg20169823	chr12	116354837	NA	NA	71		cg18257485	chr4	2956627	NOP14	N_Shore	13
cg17681729	chr19	740608	PALM	Island	3		cg19106968	chr2	135149666	MGAT5	NA	56		cg04529370	chr10	83635300	NRG3	Island	18		cg20994118	chr1	209780966	CAMK1G	NA	71		cg18427856	chr6	30652647	PPP1R18	N_Shore	13
cg17738861	chr5	32233621	MTMR12	NA	3		cg21179705	chr5	109392140	NA	NA	56		cg04645914	chr19	52452317	NA	NA	18		cg21363050	chr4	55144066	PDGFRA	NA	71		cg18750756	chr17	4337231	SPNS3	NA	13
cg17778120	chr3	139195319	RBP2	NA	3		cg24686551	chr3	134047274	NA	NA	56		cg04715649	chr14	103416122	CDC42BPB	NA	18		cg21691367	chr6	151325642	MTHFD1L	NA	71		cg19913426	chr17	55213600	NA	NA	13
cg18170454	chr11	116700483	NA	NA	3		cg02920600	chr7	137367341	DGKI	NA	55		cg05238769	chr21	34399260	OLIG2	Island	18		cg23245485	chr12	6484219	SCNN1A	NA	71		cg01467417	chr2	113874068	NA	NA	12
cg18556822	chr2	169658881	NA	NA	3		cg03213374	chr12	8112512	NA	NA	55		cg05617980	chr4	3373405	RGS12	N_Shore	18		cg25455865	chr8	8960015	NA	NA	71		cg02286506	chr2	109648931	NA	NA	12
cg18754695	chr19	696832	NA	NA	3		cg03937290	chr1	27852711	NA	NA	55		cg05742247	chr8	109094793	RSPO2	Island	18		cg25890838	chr2	242801046	PDCD1	S_Shore	71		cg02594677	chr10	468386	DIP2C	S_Shore	12
cg18924816	chr14	103388762	NA	NA	3		cg05755899	chr17	80794139	ZNF750	S_Shelf	55		cg06134860	chr16	67977992	LCAT	NA	18		cg26038697	chr17	74128448	NA	NA	71		cg02775243	chr10	102831287	NA	NA	12
cg19009305	chr15	89181732	NA	NA	3		cg05848785	chr10	73480942	CDH23	NA	55		cg06558502	chr19	57610699	NA	NA	18		cg00095259	chr18	59218797	CDH20	N_Shelf	70		cg03427191	chr16	4697112	MGRN1	N_Shore	12
cg19448292	chr20	35504064	NA	NA	3		cg07724643	chr1	157163711	NA	NA	55		cg07950000	chr21	31312333	NA	NA	18		cg02856716	chr1	18993307	PAX7	NA	70		cg05248321	chr14	20898128	KLHL33	NA	12
cg20141578	chr12	12225262	BCL2L14	NA	3		cg09142144	chr5	35939847	LOC100506406	NA	55		cg08119325	chr3	195613212	TNK2	N_Shore	18		cg03032053	chr7	1495311	MICALL2	N_Shelf	70		cg05658107	chr4	40198392	NA	NA	12
cg20307125	chr2	30336941	NA	NA	3		cg09384035	chr8	104131768	NA	NA	55		cg08189989	chr2	105459164	LINC01158	Island	18		cg04878973	chr3	49057761	DALRD3	N_Shore	70		cg06117093	chr2	240291657	HDAC4	NA	12
cg20661985	chr20	24969842	APMAP	N_Shelf	3		cg09874992	chr1	31314608	NA	NA	55		cg08251399	chr2	31457608	EHD3	Island	18		cg07863354	chr17	80832611	TBCD	S_Shelf	70		cg08097359	chr19	50064054	NOSIP	S_Shelf	12
cg21052932	chr14	51342320	ABHD12B	S_Shelf	3		cg10146186	chr1	179781957	FAM163A	NA	55		cg08431563	chr1	77334207	ST6GALNAC5	Island	18		cg08534055	chr16	9190392	C16orf72	S_Shelf	70		cg08165960	chr15	101777800	CHSY1	NA	12
cg21141827	chr5	137843400	ETF1	NA	3		cg10235741	chr3	58200326	NA	NA	55		cg09009536	chr4	66535383	EPHA5	Island	18		cg09316347	chr7	139932132	NA	NA	70		cg08224920	chr17	79259283	SLC38A10	Island	12
cg21287519	chr17	2251062	SGSM2	NA	3		cg13464117	chr7	157348161	PTPRN2	S_Shore	55		cg09090724	chr3	132757267	TMEM108	Island	18		cg10454529	chr1	16544210	NA	NA	70		cg08666668	chr3	55518383	WNT5A	N_Shore	12
cg21298408	chr8	18027853	NA	NA	3		cg13566919	chr5	54397821	NA	NA	55		cg09259115	chr19	37288793	NA	NA	18		cg11724602	chr3	197099072	NA	NA	70		cg09344348	chr6	170581085	LOC285804	Island	12
cg21487509	chr19	11347464	DOCK6	NA	3		cg15046693	chr19	33863876	NA	NA	55		cg10458142	chr19	53074012	ZNF701	Island	18		cg12120406	chr17	25822056	KSR1	NA	70		cg12033075	chr1	9788767	PIK3CD	N_Shore	12
cg21615397	chr18	55714393	NEDD4L	S_Shore	3		cg16245261	chr11	6342357	NA	NA	55		cg10652393	chr15	27112430	GABRA5	Island	18		cg13327911	chr6	55965977	COL21A1	NA	70		cg12172478	chr3	16357591	RFTN1	NA	12
cg21967545	chr19	5838807	FUT6	NA	3		cg17001034	chr1	55008516	NA	NA	55		cg10717463	chr18	76740962	SALL3	Island	18		cg17117160	chr8	26148737	NA	NA	70		cg13727629	chr1	2232469	SKI	Island	12
cg21987921	chr4	1198478	LOC100130872	NA	3		cg17454283	chr4	96549942	NA	NA	55		cg11068946	chr10	134599151	NKX6-2	Island	18		cg17156862	chr1	18806982	NA	NA	70		cg14232108	chr9	33202784	NA	NA	12
cg22107147	chr2	11513527	NA	NA	3		cg18806707	chr7	37998416	NA	NA	55		cg12251779	chr22	45608440	NA	NA	18		cg19311448	chr2	11797017	NA	NA	70		cg15059548	chr7	47344634	TNS3	NA	12
cg22404290	chr8	97456488	NA	NA	3		cg21293455	chr8	37000786	NA	NA	55		cg13122377	chr19	57683687	NA	NA	18		cg19637113	chr15	74528522	NA	NA	70		cg15323828	chr1	226053673	TMEM63A	NA	12
cg22948684	chr1	15222078	KAZN	NA	3		cg21345826	chr22	39353650	APOBEC3A_B	NA	55		cg13302823	chr8	145559792	SCRT1	Island	18		cg23097079	chr10	135054967	VENTX	S_Shelf	70		cg16280132	chr6	31540459	LTA	NA	12
cg22954008	chr12	79950018	NA	NA	3		cg21900078	chr7	158301302	PTPRN2	Island	55		cg13463054	chr1	77333159	NA	NA	18		cg24301690	chr3	128712676	KIAA1257	Island	70		cg18457597	chr17	264062	C17orf97	S_Shore	12
cg23066414	chr5	149337641	NA	NA	3		cg23434592	chr8	139489757	FAM135B	NA	55		cg13546514	chr3	9712113	MTMR14	NA	18		cg24370375	chr1	39624920	MACF1	NA	70		cg18997124	chr6	31740268	VWA7	NA	12
cg23363526	chr22	25003552	GGT1	NA	3		cg25951217	chr8	144472083	NA	NA	55		cg13963807	chr11	67165707	RAD9A	N_Shore	18		cg25510201	chr5	175980531	CDHR2	NA	70		cg19884937	chr6	33872665	NA	NA	12
cg23711554	chr1	19752176	CAPZB	NA	3		cg26123647	chr2	2195399	MYT1L	S_Shore	55		cg14001239	chr10	29771743	SVIL	NA	18		cg26216876	chr20	57617083	SLMO2	N_Shore	70		cg20046343	chr6	41528785	FOXP4	Island	12
cg23959311	chr1	229406360	NA	NA	3		cg01149192	chr5	180231058	NA	NA	54		cg14002960	chr18	31739423	NOL4	Island	18		cg27588902	chr6	42928151	NA	NA	70		cg21201830	chr11	2323056	C11orf21	NA	12
cg24389386	chr6	29854740	NA	NA	3		cg01515802	chr19	54876749	NA	NA	54		cg14220777	chr1	20062329	TMCO4	NA	18		cg00539347	chr22	30592296	NA	NA	69		cg22518157	chr4	36210723	ARAP2	NA	12
cg24512644	chr22	41248902	ST13	N_Shelf	3		cg01577755	chr5	912433	TRIP13	N_Shore	54		cg15028514	chr20	61809841	NA	NA	18		cg01315201	chr13	45333293	NA	NA	69		cg22999830	chr14	93532632	ITPK1	NA	12
cg24658737	chr1	220292590	IARS2	NA	3		cg01619416	chr16	1110991	NA	NA	54		cg15031409	chr1	10723630	CASZ1	N_Shore	18		cg01761968	chr12	130824831	PIWIL1	S_Shore	69		cg23916689	chr1	25292034	NA	NA	12
cg24747122	chr17	63053929	NA	NA	3		cg01699293	chr6	11806115	NA	NA	54		cg15199181	chr1	205670604	NA	NA	18		cg03128060	chr6	142623767	GPR126	S_Shore	69		cg24727122	chr22	30662972	NA	NA	12
cg24823222	chr10	30247300	NA	NA	3		cg04291221	chr5	32522997	NA	NA	54		cg16399049	chr16	22825843	NA	NA	18		cg06994016	chr10	45406847	TMEM72	NA	69		cg25210609	chr1	19642293	PQLC2	S_Shelf	12
cg25021247	chr3	49460162	NICN1	NA	3		cg05557266	chr3	49057259	DALRD3	N_Shore	54		cg16536855	chr10	71038317	NA	NA	18		cg07470634	chr12	120666924	PXN	NA	69		cg25230327	chr8	82042993	NA	NA	12
cg25155068	chr1	12587709	NA	NA	3		cg05671385	chr11	104915759	CARD16	NA	54		cg17311022	chr3	119379792	NA	NA	18		cg08908264	chr4	79473488	ANXA3	S_Shore	69		cg26273417	chr13	107146164	EFNB2	S_Shore	12
cg25199372	chr13	24650209	NA	NA	3		cg06922496	chr16	87723693	JPH3	Island	54		cg17803175	chr5	95769071	NA	NA	18		cg09289439	chr7	73994764	GTF2IRD1	NA	69		cg27200006	chr22	25003854	GGT1	NA	12
cg25302704	chr8	27470629	CLU	N_Shore	3		cg08252585	chr2	24931616	NCOA1	NA	54		cg17971015	chr19	12306198	LOC100289333	Island	18		cg09579989	chr12	110685438	NA	NA	69		cg01988891	chr12	54758384	NA	NA	11
cg25318579	chr3	187672350	NA	NA	3		cg09464206	chr2	202122309	CASP8	NA	54		cg18866015	chr18	49868552	DCC	Island	18		cg11017086	chr4	979022	NA	NA	69		cg02278841	chr15	38988860	C15orf53	NA	11
cg25395329	chr16	31487852	TGFB1I1	Island	3		cg12445832	chr1	834295	NA	NA	54		cg19024126	chr19	53868525	NA	NA	18		cg11165912	chr4	110220063	COL25A1	N_Shelf	69		cg02543462	chr2	113885116	IL1RN	NA	11
cg25557280	chr7	116438184	MET	NA	3		cg13337413	chr17	10728324	PIRT	NA	54		cg19317600	chr4	8395941	ACOX3	NA	18		cg11963660	chr6	30043820	NA	NA	69		cg02695969	chr19	932813	ARID3A	Island	11
cg26013975	chr4	74965755	NA	NA	3		cg14150186	chr9	105764606	CYLC2	NA	54		cg19819285	chr19	58545290	NA	NA	18		cg12090740	chr18	60988058	NA	NA	69		cg02780017	chr11	64981227	NA	NA	11
cg26044340	chr1	207277291	NA	NA	3		cg14686297	chr22	46650375	NA	NA	54		cg20718350	chr12	103352294	ASCL1	Island	18		cg14036856	chr1	43751563	NA	NA	69		cg03559915	chr11	67201998	RPS6KB2	N_Shore	11
cg26182859	chr1	153762201	NA	NA	3		cg15357075	chr11	123325095	NA	NA	54		cg21044968	chr6	111895086	TRAF3IP2	NA	18		cg14153654	chr1	8001027	TNFRSF9	N_Shore	69		cg04086097	chr7	128580792	IRF5	S_Shelf	11
cg26434400	chr6	31833072	SLC44A4	S_Shelf	3		cg15693483	chr7	1102177	C7orf50	N_Shelf	54		cg21238818	chr11	65816642	GAL3ST3	Island	18		cg14267222	chr10	125847615	CHST15	N_Shelf	69		cg05117638	chr6	113952661	LOC101927686	NA	11
cg26450717	chr6	31650835	NA	NA	3		cg15735736	chr19	41854950	TGFB1	N_Shelf	54		cg22187630	chr19	13616871	CACNA1A	Island	18		cg14488466	chr9	93823465	NA	NA	69		cg05935904	chr6	170405014	NA	NA	11
cg26819611	chr16	57833579	KIFC3	N_Shelf	3		cg16151924	chr8	65577290	CYP7B1	NA	54		cg23251170	chr12	50496350	NA	NA	18		cg15232319	chr19	4376459	SH3GL1	NA	69		cg05978306	chr17	1373774	MYO1C	N_Shore	11
cg00199007	chr20	61583910	NA	NA	2		cg20785336	chr13	28064505	NA	NA	54		cg23270712	chr2	206349708	PARD3B	NA	18		cg15965578	chr17	72438885	GPRC5C	NA	69		cg06473288	chr6	32820102	TAP1	N_Shore	11
cg00278517	chr6	167070616	NA	NA	2		cg21136544	chr6	3160547	NA	NA	54		cg23668184	chr2	5836713	SOX11	Island	18		cg16499607	chr11	68883356	NA	NA	69		cg06613515	chr15	77287656	PSTPIP1	NA	11
cg00280345	chr8	145728388	NA	NA	2		cg22042348	chr8	133495624	NA	NA	54		cg23699196	chr11	131780334	NA	NA	18		cg18758987	chr1	55894874	NA	NA	69		cg06830981	chr1	22142491	LDLRAD2	S_Shore	11
cg00285343	chr7	41733356	INHBA	NA	2		cg23424357	chr10	88779941	NA	NA	54		cg23719713	chr6	10586167	GCNT2	NA	18		cg19110902	chr6	30698936	FLOT1	NA	69		cg07113653	chr6	13428657	GFOD1	NA	11
cg00305740	chr7	73392697	NA	NA	2		cg24363020	chr3	72706849	NA	NA	54		cg23850212	chr19	57049857	NA	NA	18		cg20593826	chr1	59280370	NA	NA	69		cg07613391	chr3	30708746	TGFBR2	NA	11
cg00409434	chr2	46414317	PRKCE	NA	2		cg26689077	chr12	53599806	ITGB7	NA	54		cg23891360	chr12	130388234	NA	NA	18		cg20604286	chr2	58273438	NA	NA	69		cg07924081	chr19	45898892	PPP1R13L	Island	11
cg00468125	chr10	134046066	STK32C	NA	2		cg00093433	chr16	85981310	NA	NA	53		cg23944251	chr10	25464719	GPR158-AS1	Island	18		cg22048228	chr1	3585225	TP73	NA	69		cg08299791	chr4	1832771	LETM1	S_Shelf	11
cg00510330	chr6	39916111	NA	NA	2		cg01483139	chr4	187549458	FAT1	NA	53		cg24221541	chr19	46974662	PNMAL1	Island	18		cg22365276	chr15	60688622	ANXA2	N_Shore	69		cg08943494	chr11	36422615	PRR5L	NA	11
cg00525931	chr16	29084744	NA	NA	2		cg02137956	chr7	157092982	NA	NA	53		cg25927444	chr2	47236103	TTC7A	NA	18		cg22804839	chr6	150689918	NA	NA	69		cg08972954	chr5	156680241	ITK	NA	11
cg00576689	chr8	37218068	NA	NA	2		cg02532341	chr3	10399439	ATP2B2	N_Shore	53		cg26118906	chr14	58332488	SLC35F4	Island	18		cg22884714	chr4	85505574	CDS1	S_Shore	69		cg09063663	chr1	16484811	NA	NA	11
cg00579402	chr19	5838999	FUT6	NA	2		cg02959277	chr7	2510948	NA	NA	53		cg26390889	chr5	33936462	NA	NA	18		cg23083936	chr19	41915452	BCKDHA	NA	69		cg09333584	chr6	33788925	NA	NA	11
cg00604736	chr12	50366624	AQP6	NA	2		cg03408359	chr12	101216596	ANO4	NA	53		cg26682068	chr19	57610689	NA	NA	18		cg26351001	chr4	184644413	NA	NA	69		cg09876440	chr3	10325981	NA	NA	11
cg00634542	chr2	219254588	SLC11A1	N_Shore	2		cg05606455	chr7	43288757	HECW1	Island	53		cg26827373	chr19	12175935	ZNF844	Island	18		cg26373351	chr12	12031304	ETV6	NA	69		cg09980384	chr17	76380922	PGS1	NA	11
cg00720829	chr6	30131219	TRIM15	NA	2		cg06114334	chr7	154997361	NA	NA	53		cg26894523	chr4	107725	ZNF718	Island	18		cg26584034	chr5	150017204	NA	NA	69		cg10509626	chr11	70333993	SHANK2	S_Shore	11
cg00735454	chr13	44595496	NA	NA	2		cg06437747	chr1	2890836	NA	NA	53		cg27080986	chr4	8396300	ACOX3	NA	18		cg27207756	chr4	1607291	NA	NA	69		cg11377213	chr3	69370218	FRMD4B	NA	11
cg00808492	chr1	120354159	REG4	NA	2		cg06679878	chr12	130335340	TMEM132D	NA	53		cg00017437	chr1	2706335	NA	NA	17		cg01127300	chr22	38614796	NA	NA	68		cg11554650	chr6	30653191	PPP1R18	N_Shore	11
cg00874073	chr17	73073329	NA	NA	2		cg06834507	chr1	200876957	C1orf106	N_Shelf	53		cg00251716	chr1	243479948	SDCCAG8	NA	17		cg02079584	chr15	74528719	CCDC33	NA	68		cg11908155	chr8	11625764	NA	NA	11
cg00912247	chr14	104889116	NA	NA	2		cg08834128	chr5	601540	NA	NA	53		cg00701946	chr2	54087200	NA	NA	17		cg03039843	chr19	49055390	NA	NA	68		cg13030790	chr21	36421503	RUNX1	NA	11
cg00916854	chr12	123350361	VPS37B	N_Shore	2		cg09273059	chr10	71077221	NA	NA	53		cg01150683	chr10	111216646	NA	NA	17		cg05062087	chr8	145806546	ARHGAP39	Island	68		cg13415773	chr9	38091405	NA	NA	11
cg00959635	chr7	113724153	NA	NA	2		cg09879458	chr15	61012310	NA	NA	53		cg01151966	chr10	83634485	NA	NA	17		cg05272790	chr11	117800276	NA	NA	68		cg17076443	chr6	112115190	FYN	NA	11
cg01030321	chr19	39191647	ACTN4	NA	2		cg10288307	chr7	157563602	PTPRN2	S_Shelf	53		cg01324261	chr4	174320378	SCRG1	NA	17		cg05346878	chr1	59043576	NA	NA	68		cg17472428	chr17	1160169	NA	NA	11
cg01105356	chr16	11016097	CIITA	NA	2		cg12741639	chr22	37678728	CYTH4	NA	53		cg01601746	chr19	58038689	NA	NA	17		cg07652854	chr7	80551731	NA	NA	68		cg17526462	chr10	49892927	NA	NA	11
cg01128850	chr11	118397867	NA	NA	2		cg13397818	chr9	34519806	DNAI1	N_Shelf	53		cg03120091	chr8	132052779	ADCY8	Island	17		cg07696006	chr15	74528563	NA	NA	68		cg17605084	chr12	54891491	NA	NA	11
cg01380884	chr15	74923934	EDC3	NA	2		cg14282375	chr18	39875740	NA	NA	53		cg04646674	chr19	13113482	NFIX	Island	17		cg07824081	chr16	30124904	NA	NA	68		cg17956563	chr11	1332238	NA	NA	11
cg01470535	chr4	74963112	CXCL2	N_Shore	2		cg16240480	chr1	236557473	NA	NA	53		cg04738965	chr3	147127662	ZIC1	Island	17		cg08443357	chr20	1310000	FKBP1A-SDCBP2	S_Shelf	68		cg19749538	chr4	78114867	NA	NA	11
cg01487468	chr6	14622793	NA	NA	2		cg16596317	chr1	85755348	NA	NA	53		cg04927004	chr20	61809348	NA	NA	17		cg10084993	chr16	2077647	SLC9A3R2	S_Shore	68		cg19808047	chr17	75241555	NA	NA	11
cg01492626	chr13	50199946	NA	NA	2		cg17814028	chr20	60344300	CDH4	N_Shelf	53		cg05150023	chr5	42944267	NA	NA	17		cg12380441	chr11	1403976	NA	NA	68		cg19811144	chr18	46286151	CTIF	N_Shore	11
cg01611017	chr14	95780344	CLMN	NA	2		cg23160829	chr6	145219031	NA	NA	53		cg06048436	chr13	43938637	ENOX1	NA	17		cg14066757	chr19	44285568	NA	NA	68		cg20026613	chr22	45609419	NA	NA	11
cg01615339	chr16	1465116	NA	NA	2		cg23343073	chr11	65360449	KCNK7	S_Shore	53		cg06294470	chr6	37276086	TBC1D22B	NA	17		cg14575854	chr17	37896175	GRB7	NA	68		cg21108554	chr7	150061328	NA	NA	11
cg01648999	chr8	1940523	KBTBD11	S_Shore	2		cg24794992	chr16	21689897	OTOA	NA	53		cg06574716	chr19	44331239	NA	NA	17		cg17972655	chr15	90709123	NA	NA	68		cg21758773	chr6	30458730	HLA-E	S_Shore	11
cg01688776	chr21	43135973	NA	NA	2		cg25634000	chr8	144399946	TOP1MT	Island	53		cg07949597	chr16	3355079	TIGD7	Island	17		cg18119407	chr2	201980504	NA	NA	68		cg22145559	chr20	57583009	NA	NA	11
cg01723761	chr13	101186107	NA	NA	2		cg26826207	chr20	33880353	NA	NA	53		cg08244866	chr1	183386237	NMNAT2	Island	17		cg18146074	chr2	232242955	NA	NA	68		cg24759108	chr10	126223401	LHPP	NA	11
cg01803859	chr8	95221342	NA	NA	2		cg26869412	chr10	3023801	NA	NA	53		cg08495770	chr10	106400824	NA	NA	17		cg18542098	chr19	36499326	SYNE4	N_Shore	68		cg26238936	chr2	69001854	NA	NA	11
cg01817521	chr20	61584108	SLC17A9	Island	2		cg00417094	chr1	167417043	CD247	NA	52		cg08513626	chr16	67047148	NA	NA	17		cg18956562	chr7	144149304	TPK1	NA	68		cg27583010	chr16	30198505	CORO1A	S_Shelf	11
cg01864825	chr5	14585625	FAM105A	S_Shelf	2		cg00514575	chr5	180231155	NA	NA	52		cg08833577	chr10	118899288	NA	NA	17		cg19635897	chr15	33360195	FMN1	NA	68		cg00415011	chr8	142046261	NA	NA	10
cg02073465	chr15	59904009	GCNT3	NA	2		cg00698575	chr9	140388604	PNPLA7	N_Shore	52		cg09410234	chr1	111217715	NA	NA	17		cg19712979	chr6	33173307	HSD17B8	S_Shore	68		cg00505318	chr3	69130918	NA	NA	10
cg02099390	chr3	31959312	OSBPL10	NA	2		cg01407062	chr15	91538575	NA	NA	52		cg09510085	chr16	84518355	TLDC1	NA	17		cg21090298	chr13	113622686	MCF2L-AS1	N_Shore	68		cg00869668	chr17	1549012	SCARF1	S_Shore	10
cg02141748	chr20	3149470	LZTS3	S_Shore	2		cg02538248	chr16	75045643	ZNRF1	NA	52		cg09936561	chr4	9783623	DRD5	Island	17		cg22691587	chr1	40349894	NA	NA	68		cg01647308	chr2	240302797	HDAC4	NA	10
cg02329205	chr15	100274128	NA	NA	2		cg07124457	chr11	115420340	NA	NA	52		cg09962377	chr16	522007	RAB11FIP3	NA	17		cg23367119	chr14	74230413	NA	NA	68		cg01744056	chr11	12524208	PARVA	NA	10
cg02363202	chr12	57653226	R3HDM2	NA	2		cg08206267	chr19	17862104	NA	NA	52		cg09971314	chr6	28415023	NA	NA	17		cg24047124	chr14	52031748	NA	NA	68		cg01963224	chr14	71791671	NA	NA	10
cg02372744	chr5	171050890	NA	NA	2		cg08468772	chr5	139174423	NA	NA	52		cg10236239	chr2	108994514	SULT1C4	NA	17		cg24611264	chr11	120008944	NA	NA	68		cg02395280	chr15	69606596	PAQR5	NA	10
cg02382109	chr8	22785456	NA	NA	2		cg09993699	chr19	17517008	NA	NA	52		cg10390058	chr18	74962794	GALR1	Island	17		cg26728709	chr4	114823338	ARSJ	NA	68		cg02567958	chr22	37962818	CDC42EP1	Island	10
cg02390447	chr17	79860873	PCYT2	Island	2		cg11961834	chr17	34583962	TBC1D3F	NA	52		cg10401879	chr10	83634276	NA	NA	17		cg05695106	chr13	114780992	RASA3	Island	67		cg03140421	chr16	67200181	HSF4	S_Shore	10
cg02486855	chr15	67356942	NA	NA	2		cg12286910	chr15	66416521	MEGF11	NA	52		cg10822495	chr17	57228573	MIR301A	N_Shelf	17		cg06211724	chr1	183155437	LAMC2	NA	67		cg04907849	chr6	30459317	HLA-E	S_Shore	10
cg02561912	chr20	50158202	NFATC2	N_Shore	2		cg13461178	chr19	4583451	NA	NA	52		cg10883123	chr13	113436651	ATP11A	N_Shelf	17		cg07185041	chr6	31845721	SLC44A4	NA	67		cg05533539	chr17	44104521	MAPT	NA	10
cg02572796	chr4	186732124	SORBS2	NA	2		cg13759702	chr3	196728470	NA	NA	52		cg11153891	chr13	21182994	IFT88	NA	17		cg08271443	chr16	4845348	SMIM22	NA	67		cg05993265	chr4	2933802	MFSD10	Island	10
cg02595219	chr11	74178761	NA	NA	2		cg15084269	chr1	180993237	NA	NA	52		cg11188666	chr4	83718165	SCD5	N_Shore	17		cg08379897	chr2	85805621	VAMP8	NA	67		cg06361606	chr1	154915180	NA	NA	10
cg02646787	chr7	99867678	GATS	N_Shore	2		cg16505233	chr3	5239311	EDEM1	NA	52		cg11510523	chr19	12306136	LOC100289333	Island	17		cg11517309	chr2	86565390	NA	NA	67		cg06504636	chr7	2089841	MAD1L1	Island	10
cg02667656	chr5	167689228	TENM2	Island	2		cg17071855	chr17	3819880	P2RX1	NA	52		cg11891735	chr19	3057562	AES	N_Shelf	17		cg13804461	chr15	93351847	NA	NA	67		cg07039378	chr7	73645723	NA	NA	10
cg02953545	chr4	17516819	CLRN2	S_Shelf	2		cg21018997	chr17	59572908	NA	NA	52		cg12019520	chr4	8012176	ABLIM2	NA	17		cg13836518	chr9	100883593	CORO2A	S_Shore	67		cg07420362	chr11	3647419	NA	NA	10
cg03139377	chr12	323242	NA	NA	2		cg22116041	chr4	153564653	TMEM154	NA	52		cg13291704	chr10	15761498	ITGA8	Island	17		cg14446712	chr2	192712158	NA	NA	67		cg08864105	chr1	111743020	DENND2D	N_Shelf	10
cg03400060	chr5	78365801	BHMT2	S_Shore	2		cg23683898	chr17	169412	RPH3AL	N_Shore	52		cg13460168	chr1	16501540	NA	NA	17		cg15136410	chr2	96873066	STARD7	N_Shore	67		cg10572465	chr1	114414042	PTPN22	NA	10
cg03453890	chr8	145643535	NA	NA	2		cg24141382	chr1	41446726	CTPS1	S_Shore	52		cg13668618	chr19	58446745	NA	NA	17		cg16444062	chr16	2770298	PRSS27	Island	67		cg11284582	chr20	62270540	NA	NA	10
cg03503046	chr8	106595191	ZFPM2	NA	2		cg24150662	chr1	2949673	NA	NA	52		cg14390758	chr10	25464418	GPR158-AS1	Island	17		cg16780688	chr8	120220073	NA	NA	67		cg11648730	chr5	92907151	NA	NA	10
cg03614132	chr12	89453916	NA	NA	2		cg25273936	chr12	6421474	PLEKHG6	S_Shore	52		cg14396421	chr19	21769190	NA	NA	17		cg18471664	chr3	5028143	NA	NA	67		cg12177677	chr2	158300475	CYTIP	NA	10
cg03627290	chr2	219155248	PNKD	N_Shore	2		cg26948823	chr16	1255116	CACNA1H	S_Shore	52		cg14866863	chr14	58332116	SLC35F4	Island	17		cg21067465	chr11	86304288	ME3	NA	67		cg12413156	chr20	62368256	LIME1	N_Shore	10
cg03794214	chr22	42912017	RRP7A	S_Shore	2		cg00589737	chr5	77252276	NA	NA	51		cg15299510	chr8	38628105	NA	NA	17		cg22700686	chr1	153538764	NA	NA	67		cg13643452	chr14	38725650	NA	NA	10
cg03809021	chr16	89831123	FANCA	NA	2		cg00912407	chr16	84998665	NA	NA	51		cg15584946	chr19	53662680	NA	NA	17		cg25382573	chr12	93096844	C12orf74	NA	67		cg14729344	chr10	121129753	GRK5	NA	10
cg03930970	chr7	6618160	ZDHHC4	S_Shore	2		cg02038492	chr16	2235025	CASKIN1	N_Shore	51		cg15754752	chr13	36944433	NA	NA	17		cg26927427	chr16	57832230	KIFC3	N_Shelf	67		cg14741474	chr12	109027631	SELPLG	NA	10
cg03954918	chr16	12278468	SNX29	NA	2		cg02636177	chr4	72200331	NA	NA	51		cg15807046	chr6	52438690	TRAM2	N_Shelf	17		cg00188654	chr16	3696402	NA	NA	66		cg15374924	chr11	126290232	NA	NA	10
cg04084026	chr16	57832309	KIFC3	N_Shelf	2		cg03043665	chr1	3615762	TP73	NA	51		cg15811515	chr16	31580989	NA	NA	17		cg00876267	chr9	139588516	NA	NA	66		cg15465439	chr11	70257059	CTTN	N_Shore	10
cg04145765	chr8	67039461	TRIM55	NA	2		cg06715135	chr11	45723650	NA	NA	51		cg16354522	chr2	133062284	NA	NA	17		cg01948202	chr3	122400474	PARP14	S_Shore	66		cg15497006	chr1	27147585	NA	NA	10
cg04227238	chr6	29894005	NA	NA	2		cg06888746	chr10	105517764	SH3PXD2A	NA	51		cg16678564	chr8	21916802	DMTN	S_Shelf	17		cg02349785	chr11	65778967	NA	NA	66		cg16225947	chr15	30011038	TJP1	NA	10
cg04264633	chr20	17540561	NA	NA	2		cg07538944	chr7	1052735	C7orf50	Island	51		cg16826777	chr17	43376882	MAP3K14	NA	17		cg02640104	chr13	30476615	NA	NA	66		cg16411361	chr2	198063653	ANKRD44	NA	10
cg04267284	chr20	25227488	NA	NA	2		cg08578212	chr16	1290355	NA	NA	51		cg16944597	chr3	184055379	FAM131A	N_Shore	17		cg03575969	chr11	72492171	STARD10	N_Shore	66		cg17518842	chr1	209943131	TRAF3IP3	NA	10
cg04324821	chr2	101397191	NA	NA	2		cg08824344	chr3	126108727	NA	NA	51		cg17579667	chr11	40315404	LRRC4C	NA	17		cg04369491	chr6	20211373	MBOAT1	N_Shore	66		cg18766033	chr5	73729290	LINC01331	NA	10
cg04373487	chr2	106743960	UXS1	NA	2		cg09238677	chr12	8218922	C3AR1	NA	51		cg17740322	chr10	104535521	NA	NA	17		cg05633523	chr15	102156835	NA	NA	66		cg20660269	chr22	24823514	SPECC1L-ADORA2A	S_Shelf	10
cg04388901	chr3	48056973	MAP4	NA	2		cg09739536	chr5	178339445	ZFP2	NA	51		cg17892178	chr3	6902824	GRM7	Island	17		cg06680511	chr11	15672258	LOC102724957	S_Shore	66		cg20777796	chr7	1980117	MAD1L1	S_Shore	10
cg04402828	chr1	15208649	KAZN	NA	2		cg10372302	chr7	99574466	NA	NA	51		cg18168249	chr7	134946296	NA	NA	17		cg07480754	chr16	88298508	NA	NA	66		cg22582875	chr17	80545272	FOXK2	N_Shore	10
cg04443360	chr7	50633211	NA	NA	2		cg10714639	chr19	1075104	HMHA1	S_Shore	51		cg18631798	chr4	8396163	ACOX3	NA	17		cg07969769	chr5	49961846	NA	NA	66		cg23235965	chr6	30459540	HLA-E	S_Shore	10
cg04449108	chr2	234601254	UGT1A9	NA	2		cg10966440	chr11	132745701	OPCML	NA	51		cg18699025	chr4	1008550	FGFRL1	S_Shore	17		cg09159795	chr7	151127123	CRYGN	N_Shore	66		cg23671196	chr15	50405520	ATP8B4	NA	10
cg04519870	chr2	233320796	NA	NA	2		cg11293610	chr21	34755681	NA	NA	51		cg18856581	chr14	48145000	NA	NA	17		cg10265016	chr2	18061319	KCNS3	S_Shore	66		cg23763137	chr22	24823509	SPECC1L-ADORA2A	S_Shelf	10
cg04536856	chr11	10673892	MRVI1	NA	2		cg11373356	chr4	3439095	NA	NA	51		cg18863595	chr3	6902845	GRM7	Island	17		cg12682870	chr6	43766804	NA	NA	66		cg24111025	chr6	32819921	TAP1	N_Shore	10
cg04567731	chr17	59532519	NA	NA	2		cg13136655	chr6	149806131	ZC3H12D	NA	51		cg19287349	chr15	63358260	TPM1	NA	17		cg15336438	chr10	76993893	COMTD1	Island	66		cg24674703	chr11	60869960	CD5	NA	10
cg04672210	chr15	99057794	NA	NA	2		cg13621882	chr7	5647885	NA	NA	51		cg19356389	chr6	33175140	NA	NA	17		cg17338821	chr3	57995782	FLNB	S_Shore	66		cg26857315	chr19	932759	ARID3A	Island	10
cg04828792	chr21	42733433	NA	NA	2		cg14079243	chr9	88358062	NA	NA	51		cg19717586	chr11	131781257	NTM	Island	17		cg18009710	chr5	154092619	LARP1	NA	66		cg00265360	chr17	1101278	NA	NA	9
cg04999352	chr11	63304614	RARRES3	NA	2		cg14230803	chr6	166083695	NA	NA	51		cg19944763	chr10	15761854	ITGA8	Island	17		cg19161424	chr15	33360901	NA	NA	66		cg00476955	chr11	3648013	TRPC2	NA	9
cg05083852	chr16	81480610	NA	NA	2		cg15274309	chr11	114123605	NA	NA	51		cg20426866	chr10	123923881	TACC2	S_Shore	17		cg19871235	chr12	71552569	NA	NA	66		cg01289343	chr13	114814401	RASA3	Island	9
cg05194102	chr16	2088960	SLC9A3R2	Island	2		cg17491560	chr5	6338529	NA	NA	51		cg20547777	chr8	119086580	EXT1	NA	17		cg23122263	chr8	110656166	SYBU	N_Shore	66		cg01581222	chr19	10958952	NA	NA	9
cg05337019	chr1	16062361	NA	NA	2		cg18195228	chr14	50474181	LOC100506499	S_Shelf	51		cg20781847	chr8	27510172	SCARA3	NA	17		cg26688911	chr20	39969536	LPIN3	S_Shore	66		cg01673307	chr6	32819911	TAP1	N_Shore	9
cg05418947	chr13	106803653	NA	NA	2		cg18819515	chr19	57157114	SMIM17	S_Shelf	51		cg21448057	chr13	84453836	SLITRK1	Island	17		cg00430080	chr11	134202533	GLB1L2	S_Shore	65		cg01916088	chr6	41528531	FOXP4	Island	9
cg05481929	chr16	57505058	POLR2C	NA	2		cg19551485	chr3	55693182	ERC2-IT1	NA	51		cg21578219	chr1	18434542	IGSF21	Island	17		cg01656853	chr19	49199172	NA	NA	65		cg02029843	chr6	11278005	NA	NA	9
cg05565809	chr6	31740787	VWA7	NA	2		cg20103054	chr2	218620242	DIRC3	N_Shore	51		cg22380921	chr3	85008786	NA	NA	17		cg02095290	chr11	17008895	PLEKHA7	NA	65		cg03077671	chr19	13211225	LYL1	S_Shore	9
cg05577434	chr22	25003527	GGT1	NA	2		cg22697045	chr11	47359223	MYBPC3	N_Shore	51		cg23266743	chr12	130388198	TMEM132D	Island	17		cg02233149	chr2	97171243	NA	NA	65		cg03134947	chr16	28996021	NA	NA	9
cg05581314	chr6	30176816	TRIM26	NA	2		cg24178897	chr14	69170010	NA	NA	51		cg23601374	chr2	240213173	HDAC4	NA	17		cg02493846	chr1	151809534	NA	NA	65		cg04086928	chr9	134612644	RAPGEF1	NA	9
cg05610097	chr7	44360795	CAMK2B	N_Shelf	2		cg25828207	chr10	134261655	C10orf91	NA	51		cg24637364	chr1	66259084	PDE4B	S_Shore	17		cg04127765	chr4	77507403	SHROOM3	S_Shore	65		cg04515608	chr11	48129067	PTPRJ	NA	9
cg05828925	chr8	22500482	BIN3	NA	2		cg26239233	chr16	10970801	NA	NA	51		cg24680320	chr19	37803573	NA	NA	17		cg05335893	chr2	43690472	THADA	NA	65		cg05098566	chr6	30652282	PPP1R18	N_Shelf	9
cg05868813	chr13	26594483	ATP8A2	NA	2		cg26657086	chr6	32373089	BTNL2	NA	51		cg25267765	chr19	56905094	NA	NA	17		cg09359391	chr4	979183	NA	NA	65		cg05117208	chr17	40438312	NA	NA	9
cg05875410	chr16	51187572	NA	NA	2		cg27006169	chr4	85612912	WDFY3	NA	51		cg25513659	chr17	183931	RPH3AL	N_Shore	17		cg11228250	chr2	160919282	NA	NA	65		cg05233324	chr2	8628196	NA	NA	9
cg05917797	chr14	62075110	FLJ22447	NA	2		cg27478579	chr2	55497012	NA	NA	51		cg25705519	chr3	159557552	SCHIP1	NA	17		cg12307314	chr5	142206724	ARHGAP26	NA	65		cg06487369	chr17	79233393	SLC38A10	N_Shelf	9
cg06226150	chr20	62369956	LIME1	Island	2		cg00092383	chr7	157075207	NA	NA	50		cg25798792	chr4	66535351	EPHA5	Island	17		cg14263391	chr17	37894014	NA	NA	65		cg07107130	chr11	76745431	B3GNT6	NA	9
cg06289802	chr17	72748189	SLC9A3R1	S_Shelf	2		cg00794911	chr6	166260532	NA	NA	50		cg25976242	chr6	118241348	SLC35F1	Island	17		cg17053678	chr12	9571130	DDX12P	NA	65		cg08288130	chr8	21771540	NA	NA	9
cg06358171	chr1	54822008	SSBP3	Island	2		cg04485850	chr20	60372565	CDH4	N_Shore	50		cg26348902	chr4	1399938	NKX1-1	Island	17		cg18757155	chr8	24151472	NA	NA	65		cg08478685	chr2	10471301	HPCAL1	NA	9
cg06360465	chr3	50341183	NA	NA	2		cg05344066	chr17	79285955	TMEM105	S_Shore	50		cg26492446	chr20	61638574	NA	NA	17		cg18966819	chr7	4784325	FOXK1	N_Shore	65		cg08703055	chr1	2232481	SKI	Island	9
cg06501366	chr5	78365687	BHMT2	Island	2		cg06030535	chr5	158637684	NA	NA	50		cg26595643	chr10	118899291	NA	NA	17		cg19729744	chr3	194752020	NA	NA	65		cg09110394	chr6	25301880	LRRC16A	NA	9
cg06650260	chr1	27240478	NR0B2	NA	2		cg06325540	chr16	1183618	NA	NA	50		cg26671652	chr19	58446312	ZNF418	N_Shore	17		cg19882915	chr8	102451058	NA	NA	65		cg09648933	chr17	62009835	NA	NA	9
cg06654628	chr5	150018914	NA	NA	2		cg07926491	chr12	57489971	STAT6	NA	50		cg27313021	chr1	202091995	NA	NA	17		cg22778981	chr17	37856133	NA	NA	65		cg09811393	chr3	50313213	SEMA3B	Island	9
cg06671621	chr12	7281629	NA	NA	2		cg08421910	chr6	11771840	ADTRP	NA	50		cg27546699	chr10	103404026	FBXW4	NA	17		cg22851694	chr1	202075546	NA	NA	65		cg10798745	chr1	145715636	CD160	S_Shore	9
cg06707899	chr16	71761031	NA	NA	2		cg10472064	chr3	50452888	CACNA2D2	NA	50		cg00127167	chr5	5140029	CTD-2297D10.2	Island	16		cg23609749	chr10	75815624	VCL	NA	65		cg11118235	chr3	50284010	GNAI2	NA	9
cg06723735	chr9	132174599	NA	NA	2		cg10692363	chr10	80327890	NA	NA	50		cg00622375	chr10	29892014	SVIL	NA	16		cg24530074	chr2	173327921	ITGA6	NA	65		cg11155924	chr11	70449258	SHANK2	NA	9
cg06847021	chr16	89165406	ACSF3	N_Shore	2		cg12951282	chr17	7018416	NA	NA	50		cg00904548	chr3	49720819	APEH	N_Shelf	16		cg24995657	chr14	67879126	NA	NA	65		cg11753018	chr10	45469396	RASSF4	N_Shore	9
cg06913600	chr2	43020682	NA	NA	2		cg14080050	chr9	33159025	B4GALT1	NA	50		cg01245966	chr8	132053823	NA	NA	16		cg27638217	chr11	15672271	LOC102724957	S_Shore	65		cg11958644	chr5	130872422	RAPGEF6	NA	9
cg06942142	chr22	21307595	CRKL	N_Shelf	2		cg15446845	chr3	5470909	NA	NA	50		cg01423964	chr1	111217575	KCNA3	Island	16		cg00025331	chr2	145147350	ZEB2	Island	64		cg12094903	chr6	32808689	PSMB8	N_Shelf	9
cg06948763	chr1	110763078	KCNC4	N_Shelf	2		cg16755067	chr17	72259202	NA	NA	50		cg01574663	chr16	22825769	NA	NA	16		cg01097872	chr11	65560763	OVOL1	NA	64		cg12105190	chr6	30653407	PPP1R18	N_Shore	9
cg07005353	chr1	220097971	SLC30A10	N_Shelf	2		cg18121220	chr11	134582788	NA	NA	50		cg01586432	chr19	10597016	KEAP1	NA	16		cg01721544	chr2	66722952	MEIS1	NA	64		cg12123728	chr14	65457053	FNTB	S_Shelf	9
cg07088513	chr3	48232722	NA	NA	2		cg18554868	chr20	62117537	NA	NA	50		cg01655356	chr11	70672841	SHANK2	Island	16		cg01888869	chr16	31366418	NA	NA	64		cg12332902	chr2	98330020	NA	NA	9
cg07204479	chr12	89915527	POC1B	N_Shelf	2		cg19707677	chr1	207271346	C4BPB	NA	50		cg01707127	chr16	947051	LMF1	S_Shore	16		cg02640489	chr2	219153935	PNKD	N_Shelf	64		cg13343687	chr3	49843809	UBA7	S_Shelf	9
cg07218357	chr13	101186172	NA	NA	2		cg19926250	chr3	151034474	GPR87	NA	50		cg01792117	chr17	27088227	FAM222B	NA	16		cg03407228	chr22	18921705	PRODH	N_Shore	64		cg13693517	chr20	13616618	TASP1	N_Shelf	9
cg07224931	chr12	121130567	MLEC	NA	2		cg20628743	chr1	3615715	TP73	NA	50		cg01874697	chr10	106401517	SORCS3	Island	16		cg04731544	chr19	49004834	LMTK3	Island	64		cg14145338	chr9	139649039	LCN8	NA	9
cg07392324	chr7	107645340	NA	NA	2		cg22588936	chr9	139634063	LCN10	Island	50		cg01935096	chr11	70391215	SHANK2	NA	16		cg05980782	chr3	101567801	NA	NA	64		cg15131282	chr2	233925030	INPP5D	N_Shore	9
cg07434244	chr1	209847729	NA	NA	2		cg23066280	chr7	158032496	PTPRN2	NA	50		cg01942962	chr4	158143439	GRIA2	Island	16		cg06214007	chr1	89829308	NA	NA	64		cg15477363	chr2	68961987	NA	NA	9
cg07502050	chr2	218169223	DIRC3	NA	2		cg23433370	chr12	27396894	NA	NA	50		cg02600394	chr4	48136234	TXK	NA	16		cg06230206	chr11	126456119	KIRREL3	NA	64		cg15605235	chr1	45189743	C1orf228	Island	9
cg07546508	chr6	31833199	SLC44A4	S_Shelf	2		cg26531076	chr13	73743377	NA	NA	50		cg03397442	chr10	128945079	FAM196A	NA	16		cg06477069	chr20	35493378	NA	NA	64		cg15768443	chr6	30652347	PPP1R18	N_Shelf	9
cg07714276	chr6	7169632	RREB1	NA	2		cg26673980	chr7	151493820	PRKAG2	NA	50		cg03871267	chr5	67483475	NA	NA	16		cg07555102	chr1	10696066	NA	NA	64		cg16549694	chr1	42204925	HIVEP3	NA	9
cg07720865	chr2	103352342	MFSD9	N_Shore	2		cg00474696	chr2	224821113	NA	NA	49		cg04331960	chr7	99691127	MCM7	NA	16		cg10862848	chr6	42927986	NA	NA	64		cg16761754	chr14	105127242	NA	NA	9
cg07823562	chr17	76743501	CYTH1	NA	2		cg01646289	chr10	134733735	CFAP46	Island	49		cg04863758	chr4	1303710	MAEA	Island	16		cg11077026	chr1	159915970	NA	NA	64		cg17127769	chr5	169724590	LCP2	NA	9
cg07898360	chr19	696859	NA	NA	2		cg02896266	chr1	864879	SAMD11	S_Shelf	49		cg04871875	chr6	89828172	NA	NA	16		cg13065504	chr15	42448234	PLA2G4F	NA	64		cg17771150	chr13	46756209	LCP1	NA	9
cg07942500	chr14	65173434	PLEKHG3	S_Shore	2		cg04245540	chr5	55148534	IL31RA	NA	49		cg06039161	chr11	70672835	SHANK2	Island	16		cg13526040	chr11	57093322	NA	NA	64		cg18397314	chr14	100047630	CCDC85C	NA	9
cg08015382	chr6	12365899	NA	NA	2		cg04681489	chr11	123325084	NA	NA	49		cg06134471	chr14	51560134	TRIM9	Island	16		cg14549976	chr18	77551537	NA	NA	64		cg20069407	chr11	121460973	SORL1	NA	9
cg08199953	chr16	51183473	SALL1	N_Shore	2		cg07441152	chr8	144814911	FAM83H	N_Shore	49		cg06425919	chr11	17741925	MYOD1	Island	16		cg17826530	chr1	59280290	NA	NA	64		cg20847580	chr6	41528750	FOXP4	Island	9
cg08233909	chr3	157221198	NA	NA	2		cg07494259	chr16	71571025	CHST4	NA	49		cg06733794	chr10	123922970	TACC2	Island	16		cg18054578	chr19	47735960	NA	NA	64		cg22026616	chr1	45275340	BTBD19	N_Shelf	9
cg08328513	chr5	78365691	BHMT2	Island	2		cg07813695	chr12	132982416	NA	NA	49		cg07664198	chr7	136553882	CHRM2	Island	16		cg18728264	chr11	118766491	CXCR5	NA	64		cg22614759	chr12	15113093	ARHGDIB	NA	9
cg08387551	chr5	72417180	TMEM171	S_Shore	2		cg08296680	chr17	80186275	NA	NA	49		cg07839742	chr6	84761960	MRAP2	NA	16		cg20059337	chr2	100686693	AFF3	NA	64		cg22948959	chr1	2509272	LOC100996583	NA	9
cg08573315	chr2	62797901	NA	NA	2		cg08325343	chr12	132986500	NA	NA	49		cg08201451	chr16	70760142	VAC14	NA	16		cg21946631	chr7	90879360	NA	NA	64		cg23510258	chr17	80840821	TBCD	NA	9
cg08641990	chr1	54822503	SSBP3	S_Shore	2		cg08839272	chr3	42730382	KLHL40	S_Shelf	49		cg08276295	chr15	27017174	GABRB3	Island	16		cg23425762	chr18	45664130	NA	NA	64		cg23691781	chr1	28212827	THEMIS2	NA	9
cg08688393	chr15	70371326	TLE3	NA	2		cg09984316	chr19	544068	GZMM	S_Shelf	49		cg08523865	chr2	124782253	NA	NA	16		cg23514211	chr17	79304188	TMEM105	NA	64		cg24284571	chr10	682693	DIP2C	N_Shelf	9
cg08778148	chr2	188406934	TFPI	NA	2		cg11671115	chr10	87336486	NA	NA	49		cg08557523	chr2	220379968	ASIC4	S_Shelf	16		cg24360617	chr22	39353495	NA	NA	64		cg24618514	chr3	194868507	XXYLT1	NA	9
cg08863777	chr11	94278457	FUT4	Island	2		cg11701148	chr8	1993035	NA	NA	49		cg08611810	chr2	54087178	NA	NA	16		cg24899545	chr6	7112846	RREB1	S_Shelf	64		cg25034941	chr13	47326127	NA	NA	9
cg08915438	chr6	35697759	LOC285847	N_Shore	2		cg12412030	chr18	8406757	PTPRM	NA	49		cg08737296	chr20	61808691	NA	NA	16		cg01146808	chr6	106551368	PRDM1	NA	63		cg25284031	chr12	111099321	HVCN1	NA	9
cg08978665	chr16	3115707	IL32	NA	2		cg13128443	chr14	78669728	NA	NA	49		cg08893853	chr1	151701251	RIIAD1	NA	16		cg01344452	chr17	54912143	DGKE	Island	63		cg25616055	chr12	89638890	NA	NA	9
cg09113474	chr6	1601369	NA	NA	2		cg13156207	chr2	28873060	NA	NA	49		cg10331424	chr16	70696450	MTSS1L	N_Shore	16		cg04546097	chr3	120401058	HGD	NA	63		cg25692139	chr17	79258813	SLC38A10	N_Shore	9
cg09167413	chr5	90172358	GPR98	NA	2		cg13239646	chr11	65348394	EHBP1L1	N_Shelf	49		cg10655021	chr19	21769430	NA	NA	16		cg04560810	chr5	138861847	TMEM173	NA	63		cg27054084	chr5	122851781	NA	NA	9
cg09187695	chr7	544664	PDGFA	NA	2		cg13246026	chr1	1267193	TAS1R3	Island	49		cg10828337	chr14	29236476	FOXG1	N_Shore	16		cg05155131	chr8	145909566	NA	NA	63		cg27058931	chr6	56617936	NA	NA	9
cg09232069	chr17	75143118	SEC14L1	NA	2		cg13413719	chr6	3592887	NA	NA	49		cg11018338	chr10	74646572	MCU	NA	16		cg06218079	chr17	80834228	TBCD	NA	63		cg27122888	chr11	64379586	NRXN2	S_Shelf	9
cg09256201	chr2	43019484	HAAO	N_Shore	2		cg13451093	chr9	137040612	NA	NA	49		cg12087643	chr10	118033370	NA	NA	16		cg06786050	chr16	84401247	NA	NA	63		cg00057966	chr17	56408694	NA	NA	8
cg09257526	chr1	154379696	IL6R	S_Shore	2		cg13780718	chr20	44513768	ZSWIM1	NA	49		cg12608692	chr5	16742020	MYO10	NA	16		cg08822602	chr6	168743643	NA	NA	63		cg00336149	chr3	53700195	CACNA1D	NA	8
cg09262230	chr6	159052937	TMEM181	NA	2		cg13863204	chr12	8975198	A2ML1	NA	49		cg12799689	chr18	67067893	NA	NA	16		cg09090582	chr7	155324691	CNPY1	N_Shore	63		cg00477302	chr7	129411088	NA	NA	8
cg09408143	chr16	524778	RAB11FIP3	NA	2		cg14024458	chr19	17502610	NA	NA	49		cg13695933	chr9	35539509	RUSC2	NA	16		cg09135343	chr12	68041428	NA	NA	63		cg00586700	chr19	50015178	NA	NA	8
cg09870137	chr22	46320026	WNT7B	S_Shore	2		cg14646653	chr7	42233161	GLI3	NA	49		cg13944175	chr19	52222698	HAS1	Island	16		cg09363587	chr1	202183264	LGR6	Island	63		cg01148741	chr2	96811453	NA	NA	8
cg09942743	chr2	29532008	ALK	NA	2		cg15247093	chr10	47768476	NA	NA	49		cg14044707	chr9	132628998	USP20	N_Shore	16		cg10183150	chr4	120222239	NA	NA	63		cg02003183	chr14	103415882	CDC42BPB	NA	8
cg10055593	chr7	42265817	GLI3	N_Shore	2		cg15453708	chr7	151493647	PRKAG2	NA	49		cg14506515	chr9	14749903	FREM1	NA	16		cg11345955	chr15	86086674	AKAP13	NA	63		cg02770724	chr7	73132837	STX1A	N_Shore	8
cg10107241	chr6	168479975	NA	NA	2		cg16355945	chr12	132654742	NA	NA	49		cg14577406	chr9	14317154	NA	NA	16		cg11957248	chr10	105238964	CALHM3	NA	63		cg03188064	chr12	122096667	MORN3	NA	8
cg10156077	chr6	168556724	NA	NA	2		cg17186066	chr8	80740613	LOC101927040	NA	49		cg14655855	chr9	13278626	MPDZ	Island	16		cg12858593	chr8	22131899	NA	NA	63		cg03431741	chr6	41528502	FOXP4	Island	8
cg10157926	chr2	208794914	PLEKHM3	N_Shore	2		cg20315739	chr15	42303032	PLA2G4E	NA	49		cg15844374	chr11	113577071	TMPRSS5	NA	16		cg14796739	chr20	30437284	NA	NA	63		cg04835995	chr8	102149838	NA	NA	8
cg10168009	chr12	120108699	PRKAB1	S_Shelf	2		cg20392616	chr7	135392013	SLC13A4	NA	49		cg16456087	chr3	16343197	OXNAD1	NA	16		cg16579438	chr3	24537301	THRB-AS1	Island	63		cg04936619	chr17	30658537	C17orf75	NA	8
cg10283844	chr2	10487314	HPCAL1	NA	2		cg22511889	chr19	4868496	NA	NA	49		cg16783744	chr8	105478855	DPYS	Island	16		cg19925558	chr1	1072370	NA	NA	63		cg05695429	chr2	233925923	INPP5D	S_Shore	8
cg10403251	chr16	9206298	C16orf72	NA	2		cg23277715	chr1	153330068	NA	NA	49		cg17949440	chr11	40315392	LRRC4C	NA	16		cg20050828	chr12	131303094	STX2	Island	63		cg05817709	chr11	63304098	MIR3680-1	NA	8
cg10720080	chr3	186330699	NA	NA	2		cg24069602	chr17	62045522	SCN4A	NA	49		cg18651515	chr3	125691030	ROPN1B	S_Shelf	16		cg23416002	chr8	39912292	NA	NA	63		cg05886321	chr19	39369335	SIRT2	NA	8
cg10784258	chr6	56711206	LOC101930010	S_Shelf	2		cg24199006	chr10	106089203	ITPRIP	NA	49		cg19130973	chr3	12979917	IQSEC1	S_Shore	16		cg23628721	chr6	116332682	FRK	NA	63		cg06142351	chr2	8683945	NA	NA	8
cg10791035	chr13	28527650	NA	NA	2		cg24845165	chr20	39968231	NA	NA	49		cg19406736	chr19	37096010	NA	NA	16		cg24839529	chr4	185668393	NA	NA	63		cg06832449	chr10	35069982	PARD3	NA	8
cg10999000	chr13	111180025	RAB20	NA	2		cg25203286	chr18	32070275	NA	NA	49		cg19848629	chr8	65286244	NA	NA	16		cg25962699	chr3	170332444	NA	NA	63		cg07171609	chr8	91640288	TMEM64	NA	8
cg11247087	chr17	32961864	TMEM132E	N_Shelf	2		cg01008894	chr4	3363509	RGS12	N_Shore	48		cg20061654	chr22	45608492	NA	NA	16		cg26335127	chr14	55595666	NA	NA	63		cg07398791	chr5	118676053	NA	NA	8
cg11476306	chr8	122273909	NA	NA	2		cg01410453	chr2	74753358	DQX1	N_Shelf	48		cg21155100	chr5	56147662	MAP3K1	NA	16		cg00311883	chr1	235099120	LOC101927851	NA	62		cg07700837	chr3	196367487	NRROS	S_Shore	8
cg11588903	chr19	17208493	MYO9B	N_Shelf	2		cg01738524	chr16	68702627	CDH3	NA	48		cg23177095	chr17	30873196	MYO1D	NA	16		cg02317299	chr17	1390182	MYO1C	N_Shore	62		cg08059719	chr12	122444450	NA	NA	8
cg11639651	chr10	70979811	LOC101928994	NA	2		cg02052410	chr16	23084490	USP31	NA	48		cg23288807	chr11	128559399	NA	NA	16		cg03560416	chr13	28025757	NA	NA	62		cg08433011	chr21	36399540	RUNX1	S_Shore	8
cg11729934	chr6	1601693	NA	NA	2		cg02692893	chr3	123708030	ROPN1	N_Shelf	48		cg23346462	chr3	179754533	PEX5L	Island	16		cg05327192	chr11	75133593	KLHL35	N_Shelf	62		cg08545593	chr20	57582856	NA	NA	8
cg11775521	chr11	74178795	NA	NA	2		cg03960874	chr2	120005515	STEAP3	Island	48		cg23532322	chr17	79088325	BAIAP2	S_Shore	16		cg06772221	chr8	134062192	SLA	NA	62		cg08852968	chr3	55517659	WNT5A	Island	8
cg12290311	chr5	39424119	DAB2	N_Shore	2		cg04778236	chr1	9400739	SPSB1	NA	48		cg24027780	chr7	150108191	LOC728743	S_Shelf	16		cg08141659	chr13	113622633	MCF2L-AS1	N_Shore	62		cg08995061	chr2	174129462	ZAK	NA	8
cg12303981	chr6	2244766	GMDS	N_Shore	2		cg05666458	chr11	787971	CEND1	N_Shore	48		cg24150623	chr11	121971092	MIR100HG	NA	16		cg09502149	chr1	43406792	SLC2A1	NA	62		cg09672233	chr5	169724803	LCP2	NA	8
cg12491555	chr6	135271222	ALDH8A1	NA	2		cg05951296	chr10	130602126	NA	NA	48		cg24464397	chr19	56988778	NA	NA	16		cg11051752	chr6	158375814	NA	NA	62		cg09973676	chr8	82006417	PAG1	NA	8
cg12682133	chr10	70980067	HKDC1	NA	2		cg06609496	chr5	1174426	CTD-3080P12.3	S_Shelf	48		cg24871714	chr19	37095466	NA	NA	16		cg12080306	chr17	57407936	NA	NA	62		cg09977847	chr2	217070953	XRCC5	NA	8
cg12690119	chr3	141043080	ZBTB38	NA	2		cg07019638	chr11	64635774	EHD1	NA	48		cg25037841	chr22	20237341	RTN4R	NA	16		cg12798338	chr17	76128683	TMC8	S_Shore	62		cg11254522	chr1	27950343	FGR	NA	8
cg12817107	chr2	157013368	NA	NA	2		cg07497941	chr11	1258546	MUC5B	S_Shore	48		cg25307318	chr10	123923081	TACC2	Island	16		cg13473184	chr1	154904804	PMVK	NA	62		cg11288144	chr6	30649909	PPP1R18	NA	8
cg12901917	chr12	116196207	NA	NA	2		cg07735586	chr3	57945651	NA	NA	48		cg25574024	chr11	2161894	NA	NA	16		cg14476334	chr1	1100557	NA	NA	62		cg11442326	chr5	1807695	NDUFS6	NA	8
cg12930727	chr3	50341293	NA	NA	2		cg08204714	chr16	87726461	JPH3	S_Shelf	48		cg26246807	chr19	58095659	ZIK1	Island	16		cg14599440	chr18	11909634	NA	NA	62		cg12065228	chr1	19652788	PQLC2	NA	8
cg13244241	chr10	102491731	NA	NA	2		cg08548559	chr22	31686097	PIK3IP1	N_Shore	48		cg27100436	chr7	102920978	NA	NA	16		cg15001381	chr16	403314	NA	NA	62		cg12230983	chr6	15439701	JARID2	NA	8
cg13278052	chr2	121142564	NA	NA	2		cg09558425	chr10	30073283	NA	NA	48		cg27292417	chr3	53850724	CHDH	NA	16		cg16177481	chr11	61740158	NA	NA	62		cg12309653	chr15	37170454	LOC145845	N_Shelf	8
cg13487667	chr12	124434373	CCDC92	NA	2		cg09600088	chr11	1464485	BRSK2	Island	48		cg00370414	chr19	58609269	ZSCAN18	N_Shore	15		cg16397638	chr1	228559083	NA	NA	62		cg12690996	chr1	6651517	KLHL21	N_Shore	8
cg13657659	chr2	208632393	FZD5	Island	2		cg10728351	chr4	122628020	NA	NA	48		cg00688962	chr4	21950567	NA	NA	15		cg18257574	chr2	43358343	NA	NA	62		cg12720921	chr4	40310457	NA	NA	8
cg13801402	chr1	114429965	BCL2L15	NA	2		cg11093142	chr13	49075016	RCBTB2	NA	48		cg01368075	chr3	128523902	RAB7A	NA	15		cg18437633	chr2	161056639	ITGB6	NA	62		cg13415795	chr15	78396318	SH2D7	NA	8
cg13818316	chr21	43185803	RIPK4	N_Shore	2		cg11214532	chr17	79412137	BAHCC1	N_Shore	48		cg01382864	chr2	220174251	PTPRN	Island	15		cg18825531	chr11	62321136	NA	NA	62		cg13731761	chr11	2321780	C11orf21	NA	8
cg14015441	chr8	105479318	NA	NA	2		cg12510708	chr7	26193805	NFE2L3	S_Shore	48		cg01410472	chr8	75896975	CRISPLD1	Island	15		cg21063899	chr13	78109801	NA	NA	62		cg13857646	chr9	140356757	PNPLA7	Island	8
cg14051662	chr9	137279180	RXRA	NA	2		cg14185201	chr14	79162188	NRXN3	NA	48		cg01690182	chr15	27018874	NA	NA	15		cg22298548	chr17	35424933	NA	NA	62		cg15585555	chr1	206732715	RASSF5	S_Shore	8
cg14102434	chr14	57960985	NA	NA	2		cg15500907	chr6	112438951	LAMA4	NA	48		cg01839464	chr18	49868477	DCC	Island	15		cg22672067	chr15	74495637	NA	NA	62		cg16332159	chr16	28505959	NA	NA	8
cg14256511	chr12	123347684	NA	NA	2		cg19219255	chr10	65957477	NA	NA	48		cg02009585	chr3	179754529	PEX5L	Island	15		cg24863152	chr6	151134876	PLEKHG1	NA	62		cg16544463	chr10	134407942	INPP5A	N_Shelf	8
cg14305659	chr9	138696500	NA	NA	2		cg19641327	chr5	15834770	FBXL7	NA	48		cg02463418	chr4	66535575	EPHA5	Island	15		cg25691553	chr3	49057884	DALRD3	N_Shore	62		cg17218026	chr1	154582156	NA	NA	8
cg14313833	chr9	107666037	ABCA1	NA	2		cg20740711	chr2	113450279	NA	NA	48		cg02610222	chr4	147560282	POU4F2	Island	15		cg26650359	chr12	57674183	R3HDM2	NA	62		cg17950348	chr7	157183466	NA	NA	8
cg14322224	chr1	85931226	NA	NA	2		cg22164298	chr4	114276834	ANK2	NA	48		cg03662459	chr9	34654290	IL11RA	NA	15		cg26954174	chr16	50730813	NA	NA	62		cg18372930	chr5	137939469	NA	NA	8
cg14528386	chr1	848440	NA	NA	2		cg24169915	chr14	99177987	C14orf177	NA	48		cg03790740	chr13	24337521	MIPEP	NA	15		cg27213800	chr6	32976858	HLA-DOA	S_Shore	62		cg18563886	chr10	135203102	PAOX	Island	8
cg14617041	chr5	72415687	NA	NA	2		cg24489015	chr17	56316162	LPO	NA	48		cg04059773	chr19	53561563	NA	NA	15		cg00924017	chr1	110186027	NA	NA	61		cg19108747	chr2	225266263	FAM124B	NA	8
cg14711433	chr8	28585810	EXTL3	NA	2		cg24900654	chr19	44285594	NA	NA	48		cg04070601	chr12	50067887	FMNL3	NA	15		cg02130107	chr16	29828598	PAGR1	S_Shore	61		cg19563932	chr6	31583915	AIF1	N_Shelf	8
cg14743346	chr8	124050185	DERL1	N_Shelf	2		cg24904788	chr11	45114842	NA	NA	48		cg04342092	chr19	58095468	NA	NA	15		cg03228555	chr19	45174912	CEACAM19	NA	61		cg19677267	chr1	26645161	CD52	NA	8
cg14760797	chr12	753199	LOC100049716	S_Shore	2		cg25250132	chr10	43704423	RASGEF1A	NA	48		cg04550052	chr16	51184355	SALL1	Island	15		cg03353445	chr12	13043502	NA	NA	61		cg20165946	chr7	47687229	NA	NA	8
cg14841796	chr6	29598285	GABBR1	N_Shore	2		cg26376241	chr2	65594021	SPRED2	NA	48		cg05081497	chr20	4804710	NA	NA	15		cg03789294	chr6	33265243	RGL2	N_Shore	61		cg20748065	chr7	75583421	POR	NA	8
cg14933468	chr11	62138599	ASRGL1	N_Shore	2		cg26567736	chr11	131758433	NA	NA	48		cg05221167	chr19	9609397	NA	NA	15		cg04021733	chr6	3713339	NA	NA	61		cg21197594	chr9	140656981	EHMT1	NA	8
cg15022039	chr5	139081063	NA	NA	2		cg26610167	chr19	55720817	PTPRH	NA	48		cg05630016	chr19	51815281	IGLON5	Island	15		cg04911680	chr1	27895490	AHDC1	Island	61		cg21535657	chr12	11806362	ETV6	S_Shelf	8
cg15100947	chr1	6333867	ACOT7	NA	2		cg26732943	chr20	61986065	CHRNA4	S_Shelf	48		cg05695876	chr1	201665422	IPO9-AS1	NA	15		cg06913958	chr1	85744641	NA	NA	61		cg22663489	chr11	64107720	CCDC88B	N_Shelf	8
cg15215077	chr6	119561839	MAN1A1	NA	2		cg00629625	chr20	44663630	SLC12A5	S_Shelf	47		cg05800416	chr8	19460097	CSGALNACT1	Island	15		cg06975979	chr7	150020025	ACTR3C	Island	61		cg23173466	chr14	65565498	MAX	N_Shelf	8
cg15295441	chr3	151309377	NA	NA	2		cg01825818	chr2	131554018	NA	NA	47		cg05825400	chr17	982115	ABR	S_Shore	15		cg07157169	chr5	126984994	CTXN3	NA	61		cg23590660	chr12	8205602	FOXJ2	NA	8
cg15339720	chr2	20425649	NA	NA	2		cg02098413	chr6	105308735	NA	NA	47		cg06012215	chr10	111216867	NA	NA	15		cg08284496	chr17	37894027	NA	NA	61		cg23598089	chr1	203652079	ATP2B4	NA	8
cg15357118	chr2	128927972	UGGT1	NA	2		cg02368577	chr2	3176148	NA	NA	47		cg06087185	chr6	29521499	NA	NA	15		cg09473396	chr3	65131979	NA	NA	61		cg23738760	chr12	11918643	ETV6	NA	8
cg15614042	chr5	176795763	RGS14	S_Shore	2		cg02759751	chr7	1491889	MICALL2	Island	47		cg06127781	chr16	15240413	NA	NA	15		cg09759994	chr2	113238376	NA	NA	61		cg24207161	chr6	155464712	TIAM2	NA	8
cg15645287	chr10	34569552	PARD3	NA	2		cg03421236	chr16	49486155	NA	NA	47		cg06142324	chr11	124805538	HEPACAM	NA	15		cg13159388	chr8	144451643	RHPN1	S_Shore	61		cg25083933	chr12	6250313	NA	NA	8
cg15679052	chr17	77749199	NA	NA	2		cg04098585	chr2	204571215	CD28	NA	47		cg06288251	chr3	132757087	NA	NA	15		cg16485048	chr10	13749193	FRMD4A	NA	61		cg25662041	chr5	176759170	LMAN2	Island	8
cg15709065	chr3	134090737	AMOTL2	N_Shore	2		cg04412099	chr11	83501832	DLG2	NA	47		cg06727242	chr14	68610489	RAD51B	NA	15		cg17472111	chr11	75287721	NA	NA	61		cg25938025	chr6	167508001	NA	NA	8
cg15722533	chr11	12875566	TEAD1	NA	2		cg04835091	chr17	35406	LOC100506371	S_Shelf	47		cg07095995	chr4	110223980	NA	NA	15		cg17566735	chr3	171527257	PLD1	N_Shore	61		cg27381584	chr17	80407749	C17orf62	N_Shore	8
cg16071713	chr21	36412456	RUNX1	NA	2		cg05113898	chr17	78801969	RPTOR	S_Shelf	47		cg07576142	chr13	93879769	GPC6	Island	15		cg17806482	chr7	107608007	LAMB1	NA	61		cg27459529	chr10	49892943	NA	NA	8
cg16106427	chr10	134045609	STK32C	S_Shelf	2		cg06061966	chr11	46366643	NA	NA	47		cg08441806	chr10	134599149	NKX6-2	Island	15		cg18650367	chr10	133909949	NA	NA	61		cg00164997	chr6	25042548	NA	NA	7
cg16217297	chr14	68698128	RAD51B	NA	2		cg06948878	chr8	145599284	ADCK5	S_Shore	47		cg08475096	chr4	158143750	GRIA2	Island	15		cg19123966	chr11	119192620	NA	NA	61		cg00166343	chr17	29150100	CRLF3	N_Shore	7
cg16306654	chr1	6419767	ACOT7	NA	2		cg07239613	chr16	67051005	NA	NA	47		cg09205920	chr6	29521506	NA	NA	15		cg21576256	chr5	158655372	NA	NA	61		cg00466334	chr1	119532850	NA	NA	7
cg16400756	chr1	6105939	KCNAB2	NA	2		cg07632771	chr7	148611823	NA	NA	47		cg09437327	chr10	25464425	GPR158-AS1	Island	15		cg27475365	chr6	125476259	TPD52L1	S_Shore	61		cg00748718	chr3	53283691	TKT	NA	7
cg16492597	chr5	133332095	VDAC1	NA	2		cg08326879	chr10	133143121	NA	NA	47		cg09469870	chr6	22785550	NA	NA	15		cg27496506	chr15	43559170	NA	NA	61		cg01011367	chr10	124798692	ACADSB	NA	7
cg16556605	chr5	180219008	MGAT1	Island	2		cg09039163	chr2	239009036	ESPNL	N_Shore	47		cg10013501	chr1	25257813	NA	NA	15		cg27582563	chr2	20384285	NA	NA	61		cg01091117	chr5	40682333	PTGER4	S_Shore	7
cg16616514	chr4	6324629	PPP2R2C	NA	2		cg09595067	chr11	115906020	NA	NA	47		cg10029213	chr3	117716312	NA	NA	15		cg00164941	chr2	73523056	NA	NA	60		cg01413582	chr6	30652688	PPP1R18	N_Shore	7
cg16645705	chr13	111881218	ARHGEF7	NA	2		cg10949632	chr13	94520094	GPC6	NA	47		cg10297473	chr16	51184152	SALL1	Island	15		cg04519327	chr15	41149780	SPINT1	NA	60		cg01449715	chr13	51491406	RNASEH2B	NA	7
cg16677647	chr16	67750395	GFOD2	N_Shelf	2		cg11421768	chr5	912712	TRIP13	Island	47		cg10364040	chr2	176981064	NA	NA	15		cg04857257	chr8	90913896	NA	NA	60		cg02533339	chr16	14403040	NA	NA	7
cg16691714	chr14	69093805	NA	NA	2		cg12501870	chr8	81803721	NA	NA	47		cg10807105	chr6	17032522	NA	NA	15		cg05979619	chr2	112704577	MERTK	NA	60		cg04912316	chr17	74266324	UBALD2	NA	7
cg16692090	chr4	25867290	NA	NA	2		cg13710297	chr3	55752980	ERC2	NA	47		cg10824259	chr6	11252262	NA	NA	15		cg06155710	chr1	223283205	TLR5	NA	60		cg05167561	chr7	644302	PRKAR1B	Island	7
cg16918684	chr12	52056579	SCN8A	NA	2		cg15034300	chr2	85134468	NA	NA	47		cg10899099	chr9	13278512	MPDZ	Island	15		cg06466839	chr11	129062277	NA	NA	60		cg05343739	chr1	154731938	KCNN3	N_Shore	7
cg17135423	chr1	20142562	NA	NA	2		cg17001194	chr11	116216209	NA	NA	47		cg11376227	chr4	113333069	ALPK1	Island	15		cg07978738	chr10	116298339	ABLIM1	NA	60		cg05928537	chr16	84631739	COTL1	NA	7
cg17442683	chr1	8664311	RERE	NA	2		cg17510385	chr5	912821	TRIP13	Island	47		cg11699845	chr7	89748676	STEAP2-AS1	Island	15		cg08924619	chr13	111160399	COL4A2-AS1	N_Shelf	60		cg07647771	chr16	84786436	USP10	NA	7
cg17501774	chr1	120174801	ZNF697	NA	2		cg18148375	chr2	1926535	MYT1L	NA	47		cg11970204	chr10	103245907	BTRC	NA	15		cg10450692	chr17	63624619	NA	NA	60		cg08280936	chr7	148981586	ZNF783	N_Shore	7
cg17687282	chr3	137851111	A4GNT	NA	2		cg18873878	chr1	3607116	TP73	Island	47		cg12034871	chr14	92525005	ATXN3	NA	15		cg10530055	chr1	32041605	NA	NA	60		cg09130535	chr11	67039119	ADRBK1	NA	7
cg17770034	chr6	22249139	NA	NA	2		cg19577080	chr4	143470771	INPP4B	NA	47		cg12905673	chr5	147160551	JAKMIP2	NA	15		cg10761804	chr19	1865012	NA	NA	60		cg09981914	chr6	157931933	ZDHHC14	NA	7
cg18018913	chr6	168517728	NA	NA	2		cg19683821	chr10	134827236	NA	NA	47		cg12937434	chr17	56405948	BZRAP1	S_Shelf	15		cg13110283	chr1	233751191	KCNK1	S_Shore	60		cg10005998	chr10	101754325	DNMBP	NA	7
cg18094261	chr3	52216318	NA	NA	2		cg20167074	chr1	151967023	NA	NA	47		cg12988813	chr7	27946471	JAZF1	NA	15		cg13433881	chr2	96804750	NA	NA	60		cg10180415	chr1	117057968	CD58	NA	7
cg18100008	chr7	42001744	GLI3	N_Shelf	2		cg20178075	chr11	113860607	HTR3A	NA	47		cg13098379	chr1	204839819	NFASC	NA	15		cg13700912	chr7	1968348	MAD1L1	S_Shore	60		cg10461264	chr12	125131065	NA	NA	7
cg18127823	chr7	966081	ADAP1	Island	2		cg21759048	chr2	1500255	TPO	NA	47		cg13356253	chr2	54087189	NA	NA	15		cg14058476	chr14	24835609	NA	NA	60		cg10944833	chr6	17702460	NUP153	N_Shelf	7
cg18165251	chr10	85961024	CDHR1	NA	2		cg21898046	chr5	180231026	NA	NA	47		cg13467162	chr11	65600888	NA	NA	15		cg14799008	chr19	42947305	NA	NA	60		cg11143671	chr1	180904018	KIAA1614	N_Shore	7
cg18282393	chr2	111788355	ACOXL	NA	2		cg24207068	chr17	78865662	RPTOR	S_Shore	47		cg13630878	chr15	31215822	FAN1	NA	15		cg15759721	chr17	57918630	MIR21	NA	60		cg11625488	chr6	170403557	NA	NA	7
cg18430152	chr7	27162401	HOXA-AS2	Island	2		cg24221853	chr19	34174345	NA	NA	47		cg14284618	chr8	38627889	NA	NA	15		cg15891218	chr14	61748354	TMEM30B	S_Shore	60		cg11630392	chr3	150920964	GPR171	NA	7
cg18555289	chr8	145729135	NA	NA	2		cg00468228	chr8	67092562	NA	NA	46		cg14289985	chr19	57018848	NA	NA	15		cg15937958	chr19	42947133	CXCL17	NA	60		cg12332674	chr6	34252820	NA	NA	7
cg18566313	chr4	186733428	NA	NA	2		cg02085942	chr7	137530010	DGKI	N_Shore	46		cg14541011	chr9	135989682	RALGDS	NA	15		cg16727416	chr14	102974979	ANKRD9	Island	60		cg12761965	chr1	227051345	NA	NA	7
cg18576957	chr6	31651020	NA	NA	2		cg02273797	chr1	33191153	NA	NA	46		cg15100100	chr1	77332993	NA	NA	15		cg20371765	chr7	8302271	LOC100505938	S_Shore	60		cg12832565	chr1	145715672	NBPF20	S_Shore	7
cg18733757	chr10	114134878	NA	NA	2		cg02473237	chr6	139004011	NA	NA	46		cg15790037	chr17	37321490	ARL5C	Island	15		cg20607293	chr1	147112703	NA	NA	60		cg13665414	chr6	110796813	SLC22A16	N_Shore	7
cg18763629	chr4	1199037	LOC100130872	N_Shelf	2		cg03241461	chr10	29924258	SVIL	NA	46		cg16254309	chr7	145814152	CNTNAP2	S_Shore	15		cg22875410	chr14	75886161	NA	NA	60		cg14213105	chr9	126980322	NA	NA	7
cg18766847	chr2	135595627	NA	NA	2		cg03459656	chr17	42467307	NA	NA	46		cg16590237	chr19	37742956	NA	NA	15		cg23240927	chr11	1320497	TOLLIP	S_Shelf	60		cg14359680	chr14	105532208	NA	NA	7
cg18838431	chr11	74178800	NA	NA	2		cg04335293	chr2	24713157	NA	NA	46		cg16694664	chr7	129414317	NA	NA	15		cg24852442	chr11	76903134	MYO7A	NA	60		cg14392772	chr9	123666481	TRAF1	NA	7
cg18890020	chr12	112081363	BRAP	NA	2		cg04391186	chr7	24446070	NA	NA	46		cg16783279	chr10	125425625	NA	NA	15		cg25771096	chr11	109295767	C11orf87	S_Shore	60		cg14714629	chr7	99495452	TRIM4	NA	7
cg18991321	chr7	100144475	AGFG2	NA	2		cg04822177	chr11	66454651	SPTBN2	NA	46		cg17059658	chr18	905101	NA	NA	15		cg26119806	chr2	18061572	KCNS3	S_Shore	60		cg16001689	chr6	135042205	NA	NA	7
cg19086110	chr7	20269648	NA	NA	2		cg05109049	chr17	29641333	NF1	NA	46		cg17427305	chr15	57881059	NA	NA	15		cg26175343	chr20	6034888	NA	NA	60		cg16536016	chr8	38757775	NA	NA	7
cg19111408	chr15	67335041	NA	NA	2		cg06085204	chr17	6659164	XAF1	NA	46		cg17906168	chr13	107144353	EFNB2	N_Shore	15		cg27035734	chr12	86230557	NA	NA	60		cg16565154	chr1	151129062	NA	NA	7
cg19133466	chr16	12355834	SNX29	Island	2		cg07014174	chr21	32253760	KRTAP11-1	NA	46		cg18115215	chr3	132757090	NA	NA	15		cg00061635	chr17	8311836	NA	NA	59		cg18526607	chr5	54519307	MCIDAS	Island	7
cg19152818	chr2	242869012	LINC01237	NA	2		cg09530438	chr10	106095350	NA	NA	46		cg18845189	chr19	57683712	NA	NA	15		cg00382185	chr17	4464011	NA	NA	59		cg18944752	chr4	3404372	RGS12	NA	7
cg19220566	chr6	31740970	VWA7	NA	2		cg11742202	chr6	74364667	NA	NA	46		cg19017293	chr17	80201299	CSNK1D	N_Shore	15		cg01680844	chr16	776501	NA	NA	59		cg19529732	chr12	122712101	LOC101593348	S_Shore	7
cg19378036	chr17	36105364	NA	NA	2		cg12755421	chr11	6342214	NA	NA	46		cg19407095	chr13	112721778	NA	NA	15		cg02307277	chr6	150690125	IYD	NA	59		cg19593285	chr20	32267661	E2F1	S_Shelf	7
cg19405883	chr5	34687565	RAI14	NA	2		cg12824060	chr13	53602856	NA	NA	46		cg19619405	chr12	43945892	NA	NA	15		cg04545963	chr14	35872393	NFKBIA	N_Shore	59		cg19595760	chr1	25948511	MAN1C1	S_Shelf	7
cg19540471	chr5	115907550	SEMA6A	N_Shore	2		cg14438695	chr17	44342336	NA	NA	46		cg20174066	chr15	26108263	ATP10A	Island	15		cg04662250	chr17	21157499	NA	NA	59		cg19972822	chr7	138778744	ZC3HAV1	NA	7
cg19600372	chr3	58158888	NA	NA	2		cg16882373	chr7	26191458	NA	NA	46		cg20510724	chr15	89346795	ACAN	Island	15		cg05188837	chr16	87605249	NA	NA	59		cg20690667	chr6	30652228	PPP1R18	N_Shelf	7
cg19717150	chr20	42984878	NA	NA	2		cg17319788	chr7	55121401	EGFR	NA	46		cg20997792	chr6	29595491	GABBR1	Island	15		cg05573381	chr5	1653258	NA	NA	59		cg21159068	chr1	231295910	NA	NA	7
cg19804027	chr5	126988647	CTXN3	NA	2		cg17419815	chr12	27234924	C12orf71	NA	46		cg21093192	chr19	54412993	NA	NA	15		cg08223837	chr17	80232440	NA	NA	59		cg21207741	chr9	134148648	FAM78A	N_Shelf	7
cg19807685	chr16	82068980	HSD17B2	NA	2		cg17481047	chr10	134692852	CFAP46	Island	46		cg21865845	chr3	79815848	ROBO1	Island	15		cg08299783	chr2	48920986	LHCGR	NA	59		cg21331324	chr20	57583000	NA	NA	7
cg19883066	chr8	118896248	EXT1	NA	2		cg17644208	chr2	25142391	NA	NA	46		cg21922574	chr18	70535925	NA	NA	15		cg08804892	chr3	42201374	NA	NA	59		cg21876918	chr19	2085483	MOB3A	NA	7
cg19989043	chr6	47468193	CD2AP	NA	2		cg19445097	chr13	114075643	NA	NA	46		cg21951457	chr10	123923450	TACC2	Island	15		cg08877188	chr3	195943579	SLC51A	NA	59		cg23364656	chr10	72362715	NA	NA	7
cg20011134	chr6	110736422	DDO	NA	2		cg22367631	chr1	39569079	MACF1	N_Shore	46		cg22054362	chr19	57050367	ZFP28	Island	15		cg09827751	chr17	48609747	NA	NA	59		cg24088438	chr11	63974229	FERMT3	N_Shore	7
cg20118577	chr18	72839832	NA	NA	2		cg22537167	chr12	178510	NA	NA	46		cg22195627	chr19	12305869	LOC100289333	Island	15		cg12165758	chr14	61789593	PRKCH	S_Shore	59		cg24137448	chr17	46189113	SNX11	S_Shelf	7
cg20207973	chr22	38506712	NA	NA	2		cg24554944	chr8	27776888	SCARA5	N_Shelf	46		cg22356339	chr12	103352454	ASCL1	Island	15		cg12970084	chr1	201977080	NA	NA	59		cg24150244	chr22	28402098	TTC28	NA	7
cg20473374	chr2	25354401	EFR3B	Island	2		cg25654677	chr2	1926671	MYT1L	NA	46		cg22428147	chr7	137531791	NA	NA	15		cg13407464	chr15	93351779	NA	NA	59		cg24937136	chr1	226593346	PARP1	N_Shore	7
cg20524889	chr13	73649835	KLF5	NA	2		cg27132471	chr15	92613280	SLCO3A1	NA	46		cg22488367	chr22	45608448	NA	NA	15		cg13445604	chr3	123340814	MYLK	NA	59		cg24947456	chr12	57441432	MYO1A	NA	7
cg20735682	chr6	168665386	NA	NA	2		cg00424451	chr17	76338660	NA	NA	45		cg22734014	chr6	170571810	NA	NA	15		cg13532055	chr9	71649195	NA	NA	59		cg25371169	chr8	38757772	NA	NA	7
cg20808613	chr15	89168305	AEN	S_Shelf	2		cg01288184	chr18	20811408	CABLES1	NA	45		cg22775642	chr12	125332183	SCARB1	NA	15		cg14434745	chr15	90756012	SEMA4B	NA	59		cg25449484	chr5	92929372	NR2F1	Island	7
cg20985067	chr7	95026538	NA	NA	2		cg01370241	chr11	61049520	VWCE	NA	45		cg23495279	chr8	4849827	CSMD1	Island	15		cg14603031	chr7	2563184	LFNG	N_Shore	59		cg25749306	chr19	46997775	PNMAL2	Island	7
cg21066063	chr5	171570130	STK10	NA	2		cg01862311	chr8	26308815	NA	NA	45		cg23756251	chr3	179754521	PEX5L	Island	15		cg14957346	chr17	39943439	NA	NA	59		cg25843174	chr11	12811716	TEAD1	NA	7
cg21427213	chr3	187872975	NA	NA	2		cg02433979	chr7	128824829	NA	NA	45		cg24818566	chr9	122132054	NA	NA	15		cg18695263	chr3	196387505	NRROS	Island	59		cg25951430	chr11	57192432	SLC43A3	N_Shore	7
cg21779088	chr1	1000856	NA	NA	2		cg03907390	chr10	121066392	GRK5	NA	45		cg24843380	chr5	178367827	NA	NA	15		cg22794304	chr5	169734762	NA	NA	59		cg25954539	chr6	31323677	HLA-B	N_Shore	7
cg21821674	chr1	16063471	SLC25A34	NA	2		cg04118102	chr17	15824118	NA	NA	45		cg24885556	chr12	56105991	NA	NA	15		cg23191801	chr10	118609728	ENO4	S_Shore	59		cg26050975	chr5	179231109	MGAT4B	N_Shore	7
cg21979032	chr3	42917517	CYP8B1	NA	2		cg05264018	chr16	1230213	CACNA1H	Island	45		cg25370416	chr11	68894672	NA	NA	15		cg23730027	chr3	57995180	FLNB	Island	59		cg26682407	chr13	113660246	MCF2L	N_Shelf	7
cg22123387	chr7	73243736	NA	NA	2		cg08870893	chr8	117949839	NA	NA	45		cg25730685	chr1	2375010	NA	NA	15		cg24593464	chr11	120008998	NA	NA	59		cg00201133	chr10	35740216	CCNY	NA	6
cg22123459	chr22	25003499	GGT1	NA	2		cg10230519	chr22	20706928	NA	NA	45		cg26932693	chr17	46152449	CBX1	NA	15		cg25225070	chr11	9587743	NA	NA	59		cg00404025	chr10	49892741	NA	NA	6
cg22254135	chr17	34309129	NA	NA	2		cg10309886	chr20	57407747	GNAS-AS1	NA	45		cg27353143	chr19	38308057	LOC644554	Island	15		cg25729687	chr7	73474235	ELN	NA	59		cg01712428	chr7	73132139	STX1A	N_Shore	6
cg22318514	chr6	31650850	NA	NA	2		cg10343364	chr16	3559568	CLUAP1	NA	45		cg27501878	chr20	61638588	NA	NA	15		cg26313955	chr1	117112616	CD58	N_Shore	59		cg02014777	chr16	85468987	NA	NA	6
cg22459204	chr5	10565940	ANKRD33B	S_Shore	2		cg10705085	chr19	422512	SHC2	Island	45		cg27570256	chr10	99477984	NA	NA	15		cg00335892	chr22	21213899	SNAP29	S_Shore	58		cg02100997	chr1	29585853	PTPRU	N_Shore	6
cg22784187	chr7	95025407	PON3	N_Shore	2		cg11913346	chr19	36744465	NA	NA	45		cg27621340	chr15	89346269	NA	NA	15		cg01367627	chr7	98477438	TRRAP	S_Shore	58		cg02315926	chr14	70140384	KIAA0247	NA	6
cg22796958	chr3	157221260	NA	NA	2		cg13410764	chr9	90407888	NA	NA	45		cg01146232	chr16	51185147	SALL1	Island	14		cg01715384	chr1	41853403	NA	NA	58		cg02609337	chr8	134559320	ST3GAL1	NA	6
cg22827827	chr2	198367525	HSPE1	S_Shelf	2		cg13626676	chr20	20377112	RALGAPA2	NA	45		cg01436998	chr19	38308263	LOC644554	Island	14		cg02122525	chr2	242801252	NA	NA	58		cg02771362	chr9	130541859	NA	NA	6
cg22888902	chr4	111398042	ENPEP	Island	2		cg13636014	chr9	84004731	NA	NA	45		cg02065790	chr12	27674284	NA	NA	14		cg02478828	chr2	74153195	NA	NA	58		cg02983911	chr20	36932397	NA	NA	6
cg22909677	chr6	109172312	ARMC2	S_Shelf	2		cg13921220	chr1	18610522	IGSF21	NA	45		cg02270010	chr5	175958651	RNF44	NA	14		cg02518245	chr16	51573168	NA	NA	58		cg03606646	chr6	13428588	GFOD1	NA	6
cg23238058	chr6	7042879	NA	NA	2		cg14776894	chr11	120973197	NA	NA	45		cg02607059	chr15	101632053	NA	NA	14		cg05638689	chr11	65314454	LTBP3	Island	58		cg03788239	chr3	14699141	CCDC174	NA	6
cg23341612	chr10	70979777	LOC101928994	NA	2		cg15579389	chr11	2323059	C11orf21	NA	45		cg03234732	chr5	178368123	NA	NA	14		cg06374748	chr17	52978856	TOM1L1	S_Shore	58		cg04192740	chr5	171605778	STK10	NA	6
cg23691771	chr18	19480747	NA	NA	2		cg16182691	chr7	79762956	NA	NA	45		cg03448754	chr10	77542302	NA	NA	14		cg11811510	chr19	43032683	NA	NA	58		cg04322486	chr7	55601226	VOPP1	NA	6
cg23940744	chr2	242492355	BOK-AS1	NA	2		cg16341266	chr7	147256367	CNTNAP2	NA	45		cg04413320	chr13	58208929	PCDH17	Island	14		cg12880095	chr17	629613	NA	NA	58		cg05206657	chr15	70328301	NA	NA	6
cg24056365	chr1	110834615	LOC440600	NA	2		cg17222829	chr11	70433293	SHANK2	NA	45		cg04503319	chr16	89368367	ANKRD11	N_Shelf	14		cg14281591	chr13	73636077	KLF5	S_Shore	58		cg05255351	chr5	1503979	LPCAT1	NA	6
cg24578875	chr8	1728703	CLN8	NA	2		cg20980271	chr1	109506696	NA	NA	45		cg04546041	chr19	57863210	ZNF304	Island	14		cg14340336	chr17	40089267	TTC25	S_Shelf	58		cg05322273	chr1	46632363	NA	NA	6
cg24899081	chr19	45663527	NA	NA	2		cg21461281	chr7	11730278	THSD7A	NA	45		cg04678936	chr15	43802612	TP53BP1	N_Shore	14		cg16103203	chr1	32041507	NA	NA	58		cg05327844	chr11	330872	NA	NA	6
cg24966406	chr20	366345	TRIB3	S_Shelf	2		cg22866759	chr22	44708861	NA	NA	45		cg05009934	chr6	123317411	CLVS2	Island	14		cg17781464	chr12	53320306	NA	NA	58		cg05569131	chr6	36665620	NA	NA	6
cg24982682	chr10	80853937	ZMIZ1	NA	2		cg22997040	chr8	123875223	ZHX2	NA	45		cg05036173	chr2	108994528	SULT1C4	NA	14		cg19883472	chr6	7532666	NA	NA	58		cg06272010	chr2	233924801	INPP5D	N_Shore	6
cg25567048	chr17	18854799	NA	NA	2		cg24482747	chr12	123315780	NA	NA	45		cg05422096	chr17	54230560	NA	NA	14		cg20631044	chr19	41255890	NA	NA	58		cg06640822	chr1	25291472	NA	NA	6
cg25583503	chr4	69962676	UGT2B7	NA	2		cg24588162	chr13	113633484	NA	NA	45		cg05717794	chr17	33822621	NA	NA	14		cg21161173	chr5	140098174	NA	NA	58		cg06745083	chr16	87960072	CA5A	NA	6
cg25835019	chr7	47579243	TNS3	S_Shelf	2		cg24851513	chr3	52099522	NA	NA	45		cg06004017	chr22	28191222	MN1	N_Shore	14		cg22368507	chr3	58159978	NA	NA	58		cg06754496	chr10	52268375	SGMS1	NA	6
cg25987102	chr11	116709735	APOA1-AS	S_Shelf	2		cg27468773	chr8	144366016	NA	NA	45		cg06163371	chr1	38230887	NA	NA	14		cg23580038	chr11	45201741	PRDM11	N_Shore	58		cg07178563	chr2	233924857	INPP5D	N_Shore	6
cg26039482	chr8	144347197	NA	NA	2		cg00293626	chr8	143463227	TSNARE1	NA	44		cg06380725	chr6	111894647	TRAF3IP2	NA	14		cg26932623	chr1	201987158	NA	NA	58		cg07250916	chr6	168939666	SMOC2	S_Shelf	6
cg26048478	chr21	43135949	NA	NA	2		cg01413632	chr12	76078445	NA	NA	44		cg06613392	chr6	29521595	NA	NA	14		cg27204993	chr9	4662937	PPAPDC2	Island	58		cg07280097	chr3	128779601	NA	NA	6
cg26244838	chr5	1110226	SLC12A7	N_Shore	2		cg02238461	chr1	27985987	NA	NA	44		cg06675478	chr13	112721786	NA	NA	14		cg00319655	chr4	79473327	ANXA3	S_Shore	57		cg07464217	chr20	57583263	NA	NA	6
cg26291848	chr8	141608316	AGO2	NA	2		cg04362706	chr1	57570305	DAB1	NA	44		cg06750832	chr1	111217691	NA	NA	14		cg00806311	chr1	244625112	C1orf101	S_Shore	57		cg08866634	chr5	175962338	RNF44	N_Shore	6
cg26341453	chr1	28593732	SESN2	NA	2		cg06001734	chr2	54467214	ACYP2	NA	44		cg06889108	chr5	173317342	CPEB4	S_Shore	14		cg01888566	chr7	130126513	NA	NA	57		cg09313931	chr6	149803444	ZC3H12D	NA	6
cg26562921	chr16	84760429	USP10	NA	2		cg06527267	chr8	36931380	NA	NA	44		cg07054095	chr19	58038856	ZNF549	Island	14		cg02246725	chr11	2014127	LINC01219	S_Shore	57		cg09624565	chr22	37256900	NA	NA	6
cg26678217	chr8	438913	NA	NA	2		cg07307332	chr15	42864583	NA	NA	44		cg07431888	chr16	8813274	ABAT	NA	14		cg03394909	chr2	220305921	SPEG	N_Shore	57		cg09678539	chr2	27298343	NA	NA	6
cg26768556	chr17	48179239	PDK2	NA	2		cg07661904	chr10	71930999	NA	NA	44		cg07437263	chr17	30817129	CDK5R1	S_Shore	14		cg05396212	chr17	39683705	KRT19	N_Shore	57		cg10312186	chr6	170403583	NA	NA	6
cg26893787	chr19	5838760	FUT6	NA	2		cg09841889	chr2	113552033	NA	NA	44		cg07725925	chr16	89976287	TCF25	N_Shore	14		cg05622003	chr5	71234940	NA	NA	57		cg10494537	chr22	17700308	NA	NA	6
cg26902894	chr16	88465211	NA	NA	2		cg10371155	chr17	37561101	MED1	S_Shelf	44		cg07808555	chr1	111217712	NA	NA	14		cg05848175	chr1	153330257	NA	NA	57		cg10798815	chr1	12570695	VPS13D	NA	6
cg27014538	chr18	30353240	NA	NA	2		cg13100449	chr1	184836205	FAM129A	NA	44		cg08065657	chr19	52223099	HAS1	Island	14		cg06866375	chr2	122757127	NA	NA	57		cg11436362	chr11	67053929	ADRBK1	S_Shore	6
cg27126059	chr22	24891338	UPB1	Island	2		cg13894535	chr5	35919491	CAPSL	NA	44		cg08414570	chr9	19788757	NA	NA	14		cg07010146	chr10	105239205	NA	NA	57		cg11519176	chr1	156211801	PMF1-BGLAP	N_Shelf	6
cg27601695	chr8	21911015	NA	NA	2		cg14499678	chr5	912599	TRIP13	Island	44		cg09912512	chr22	42761285	NA	NA	14		cg07068187	chr22	25349743	NA	NA	57		cg11526020	chr17	80870163	TBCD	N_Shore	6
cg27660720	chr2	169023572	STK39	NA	2		cg14656153	chr6	37505970	NA	NA	44		cg10062919	chr17	38503802	RARA	S_Shore	14		cg07568841	chr7	30362781	ZNRF2	NA	57		cg11544522	chr15	70828097	NA	NA	6
cg00008971	chr1	45966925	MMACHC	S_Shore	1		cg14800299	chr19	17691465	COLGALT1	Island	44		cg10775230	chr3	46742491	NA	NA	14		cg09440340	chr1	116654415	MAB21L3	NA	57		cg11946459	chr6	29911558	HLA-A	S_Shore	6
cg00022997	chr6	31650808	NA	NA	1		cg15321306	chr12	46918065	NA	NA	44		cg10976772	chr1	6390595	ACOT7	NA	14		cg10347335	chr1	59042971	TACSTD2	Island	57		cg12038696	chr1	36043352	TFAP2E	Island	6
cg00067528	chr2	71191167	ATP6V1B1	N_Shore	1		cg15825304	chr2	241505201	NA	NA	44		cg11224582	chr12	4919138	KCNA6	Island	14		cg11272232	chr19	38794814	C19orf33	NA	57		cg12042264	chr20	44448693	NA	NA	6
cg00161955	chr8	82608057	NA	NA	1		cg16339434	chr11	2286788	NA	NA	44		cg11389960	chr15	31277661	MTMR10	NA	14		cg14997413	chr7	51384937	NA	NA	57		cg12081303	chr1	161039681	ARHGAP30	NA	6
cg00177290	chr1	110161285	NA	NA	1		cg17292662	chr8	54758936	NA	NA	44		cg11586189	chr1	201857591	NA	NA	14		cg15172966	chr12	32590145	NA	NA	57		cg12086464	chr4	2814064	NA	NA	6
cg00187557	chr5	139081136	NA	NA	1		cg17320856	chr12	132687617	GALNT9	N_Shore	44		cg11828163	chr7	5531009	FBXL18	N_Shelf	14		cg15543045	chr4	3487334	DOK7	S_Shore	57		cg12459932	chr1	25292018	NA	NA	6
cg00214171	chr17	73642991	SMIM6	NA	1		cg17664182	chr10	99696260	CRTAC1	NA	44		cg11970252	chr13	42188629	VWA8	NA	14		cg16071029	chr6	1594034	NA	NA	57		cg13031097	chr6	31322577	HLA-B	N_Shore	6
cg00231140	chr18	47339702	ACAA2	Island	1		cg23163013	chr1	3606892	TP73	N_Shore	44		cg12074025	chr19	58238850	ZNF671	Island	14		cg18628449	chr4	77507411	SHROOM3	S_Shore	57		cg13292636	chr8	21771258	NA	NA	6
cg00297721	chr20	55200767	NA	NA	1		cg23807071	chr7	1980222	MAD1L1	S_Shore	44		cg12109455	chr10	134000737	DPYSL4	Island	14		cg19254152	chr7	1083473	C7orf50	N_Shore	57		cg13408214	chr17	40823572	PLEKHH3	Island	6
cg00347563	chr1	78511600	GIPC2	Island	1		cg23875663	chr20	17299350	PCSK2	S_Shelf	44		cg12243597	chr12	62585877	FAM19A2	Island	14		cg19598519	chr19	6333593	ACER1	NA	57		cg14087413	chr9	35848330	NA	NA	6
cg00350478	chr6	168480013	NA	NA	1		cg24544105	chr2	74753312	DQX1	N_Shelf	44		cg12243738	chr15	63616181	CA12	S_Shelf	14		cg19948253	chr11	65318624	LTBP3	N_Shelf	57		cg14710984	chr5	138725705	NA	NA	6
cg00359181	chr2	38893519	GALM	NA	1		cg25115460	chr1	3607110	TP73	Island	44		cg12454814	chr14	58332480	SLC35F4	Island	14		cg20019720	chr6	154832845	NA	NA	57		cg14989316	chr10	80757927	NA	NA	6
cg00439378	chr6	36210537	NA	NA	1		cg27641961	chr16	75097037	ZNRF1	NA	44		cg12456714	chr5	16180393	NA	NA	14		cg20892287	chr11	128893851	ARHGAP32	NA	57		cg15244101	chr12	49627624	NA	NA	6
cg00549475	chr17	10632715	TMEM220	N_Shore	1		cg00644814	chr1	6480929	NA	NA	43		cg12811072	chr12	53849892	PCBP2	S_Shelf	14		cg21321372	chr4	141264456	SCOC-AS1	NA	57		cg16017420	chr12	1642879	NA	NA	6
cg00588517	chr6	31895464	C2	NA	1		cg01793320	chr8	20030779	SLC18A1	NA	43		cg12821278	chr9	122131895	NA	NA	14		cg24091438	chr7	150019955	ACTR3C	Island	57		cg16293484	chr17	75471401	SEPT9	NA	6
cg00717080	chr21	44483604	CBS	N_Shelf	1		cg02514914	chr1	160145943	ATP1A4	NA	43		cg13611006	chr17	45983023	SP2	NA	14		cg25255429	chr17	74023633	NA	NA	57		cg17526952	chr6	36643854	NA	NA	6
cg00767496	chr15	45671279	NA	NA	1		cg05242402	chr7	1491921	MICALL2	Island	43		cg13665684	chr7	30840711	FAM188B	NA	14		cg25881535	chr12	52625897	NA	NA	57		cg17896808	chr15	22992842	CYFIP1	NA	6
cg00864661	chr4	87287889	MAPK10	NA	1		cg05255580	chr19	4207676	ANKRD24	NA	43		cg13670057	chr9	133721945	ABL1	NA	14		cg26021007	chr17	45283040	NA	NA	57		cg18265118	chr7	2139243	MAD1L1	NA	6
cg01110759	chr16	56672387	NA	NA	1		cg05310240	chr17	47979069	NA	NA	43		cg13672300	chr19	52901307	ZNF528	Island	14		cg26456554	chr2	240168283	HDAC4	NA	57		cg18294332	chr5	56148274	MAP3K1	NA	6
cg01189072	chr1	1610660	SLC35E2B	S_Shelf	1		cg05813616	chr16	46781713	MYLK3	NA	43		cg13794530	chr7	158937494	VIPR2	Island	14		cg00666845	chr17	39943423	NA	NA	56		cg18642369	chr13	99651231	DOCK9	NA	6
cg01371233	chr16	30456325	SEPHS2	N_Shore	1		cg08272572	chr19	35953646	NA	NA	43		cg14073722	chr17	50235737	CA10	Island	14		cg00700039	chr18	2659555	SMCHD1	S_Shelf	56		cg18801945	chr19	13215041	NA	NA	6
cg01383128	chr2	208629716	FZD5	N_Shore	1		cg10035831	chr17	78865087	RPTOR	S_Shore	43		cg14128315	chr4	1227091	CTBP1	N_Shelf	14		cg01119072	chr16	84076582	NA	NA	56		cg19018155	chr22	30662799	OSM	NA	6
cg01485975	chr5	156486186	NA	NA	1		cg10040821	chr12	99193806	ANKS1B	NA	43		cg14576062	chr7	89748674	STEAP2-AS1	Island	14		cg01502872	chr6	33173119	HSD17B8	S_Shore	56		cg20391948	chr16	89408367	ANKRD11	Island	6
cg01571491	chr17	72440050	GPRC5C	N_Shelf	1		cg10170847	chr19	41834029	NA	NA	43		cg14631165	chr4	147560286	POU4F2	Island	14		cg02387244	chr16	746132	FBXL16	S_Shore	56		cg20451986	chr11	133928302	NA	NA	6
cg01578442	chr5	124223911	NA	NA	1		cg10301879	chr6	11771680	ADTRP	NA	43		cg14830003	chr1	38022657	DNALI1	Island	14		cg02859866	chr10	13760165	FRMD4A	NA	56		cg22149555	chr12	133410880	NA	NA	6
cg01856645	chr5	78365647	BHMT2	Island	1		cg10746278	chr11	116061735	NA	NA	43		cg15607538	chr12	133484853	NA	NA	14		cg03565153	chr6	13114660	PHACTR1	NA	56		cg22801913	chr11	47176841	C11orf49	NA	6
cg01861509	chr10	73849626	NA	NA	1		cg11640185	chr19	42509801	GRIK5	N_Shore	43		cg15749870	chr6	123317473	CLVS2	Island	14		cg03661817	chr16	57831745	KIFC3	NA	56		cg22897715	chr11	57192251	SLC43A3	N_Shelf	6
cg01923999	chr8	127568677	FAM84B	Island	1		cg11706226	chr15	81391334	NA	NA	43		cg16258229	chr1	5956985	NPHP4	NA	14		cg04330806	chr7	87504597	SLC25A40	N_Shore	56		cg22902400	chr22	39473197	APOBEC3G	NA	6
cg01930478	chr1	3373794	ARHGEF16	S_Shelf	1		cg13159929	chr17	7493222	SOX15	S_Shore	43		cg16349667	chr1	3807168	C1orf174	N_Shore	14		cg06916670	chr1	202829945	NA	NA	56		cg23281123	chr2	65540411	SPRED2	N_Shore	6
cg01960300	chr1	145727016	NBPF20	NA	1		cg13586051	chr3	58200471	NA	NA	43		cg16521917	chr7	145813946	CNTNAP2	Island	14		cg07210669	chr4	6695475	NA	NA	56		cg23750151	chr6	32808504	PSMB8	S_Shore	6
cg01983454	chr19	4174165	SIRT6	S_Shore	1		cg14082886	chr11	35164485	CD44	S_Shelf	43		cg16738453	chr1	57029014	PPAP2B	NA	14		cg08313880	chr17	4643401	ZMYND15	Island	56		cg25067702	chr17	70723227	SLC39A11	NA	6
cg02006134	chr7	963333	ADAP1	N_Shelf	1		cg15732079	chr7	22898516	NA	NA	43		cg17174814	chr15	67228986	NA	NA	14		cg08530859	chr8	143851287	LYNX1	NA	56		cg26053066	chr9	96080065	WNK2	N_Shore	6
cg02025583	chr17	10632861	TMEM220	Island	1		cg15875904	chr4	3680721	NA	NA	43		cg17310600	chr4	165305334	NA	NA	14		cg10336193	chr1	206848389	NA	NA	56		cg26216618	chr22	23480087	RSPH14	N_Shelf	6
cg02069524	chr10	1234332	ADARB2	S_Shelf	1		cg17244340	chr6	36973448	FGD2	NA	43		cg17408527	chr19	58629967	NA	NA	14		cg11601297	chr19	41224147	ITPKC	S_Shore	56		cg26316423	chr10	6104137	IL2RA	NA	6
cg02100848	chr3	8693859	NA	NA	1		cg20482658	chr1	10539492	PEX14	NA	43		cg18037834	chr12	53445199	TENC1	N_Shelf	14		cg11942936	chr10	77169689	LOC101929234	S_Shore	56		cg26336265	chr6	25042955	NA	NA	6
cg02138124	chr8	37901697	EIF4EBP1	NA	1		cg21171320	chr9	73178360	TRPM3	NA	43		cg18085636	chr10	89993734	NA	NA	14		cg12368752	chr11	117800233	NA	NA	56		cg26696162	chr6	151709522	ZBTB2	N_Shore	6
cg02201012	chr4	5055867	STK32B	S_Shore	1		cg22745143	chr10	14478042	NA	NA	43		cg18361975	chr5	106738731	EFNA5	NA	14		cg13629358	chr5	160112456	ATP10B	NA	56		cg27151122	chr12	50447407	NA	NA	6
cg02204442	chr10	1234378	ADARB2	S_Shelf	1		cg23074881	chr15	60872858	RORA	NA	43		cg18493415	chr20	36931157	NA	NA	14		cg14447240	chr10	134823349	NA	NA	56		cg27360727	chr2	62408302	NA	NA	6
cg02251567	chr3	49459940	AMT	NA	1		cg00664697	chr16	80061290	NA	NA	42		cg18925726	chr14	23982474	NA	NA	14		cg15899738	chr7	3033579	CARD11	NA	56		cg27384695	chr19	19271486	MEF2BNB-MEF2B	NA	6
cg02339519	chr4	140378675	RAB33B	S_Shelf	1		cg00779167	chr1	109753001	NA	NA	42		cg19087039	chr3	184928708	EHHADH	NA	14		cg16239184	chr6	135079577	NA	NA	56		cg00010853	chr6	30653167	PPP1R18	N_Shore	5
cg02357751	chr22	19710880	NA	NA	1		cg01077100	chr10	124067280	BTBD16	NA	42		cg19246110	chr19	58238928	ZNF671	Island	14		cg17838697	chr17	63624567	NA	NA	56		cg00032912	chr15	96887529	NA	NA	5
cg02361013	chr16	88555157	ZFPM1	S_Shore	1		cg01423643	chr1	160992358	NA	NA	42		cg19832521	chr14	27065974	NOVA1	N_Shore	14		cg18361093	chr10	135193212	PAOX	Island	56		cg00253248	chr17	48948878	NA	NA	5
cg02419362	chr12	121203948	SPPL3	NA	1		cg03887584	chr10	98130310	TLL2	NA	42		cg20010506	chr12	62585467	FAM19A2	Island	14		cg18549882	chr14	100247918	NA	NA	56		cg01028364	chr15	55543264	RAB27A	NA	5
cg02419835	chr5	60625717	NA	NA	1		cg04017276	chr22	44577135	PARVG	NA	42		cg21328033	chr17	50236765	NA	NA	14		cg18608055	chr19	1130866	SBNO2	NA	56		cg02386311	chr16	12073297	SNX29	S_Shelf	5
cg02579140	chr10	3160982	PFKP	Island	1		cg04396850	chr12	127256977	NA	NA	42		cg21472050	chr12	92976320	NA	NA	14		cg19358397	chr11	1794018	NA	NA	56		cg03971555	chr1	9788769	PIK3CD	N_Shore	5
cg02622803	chr5	170876607	FGF18	N_Shore	1		cg04749453	chr16	29153300	NA	NA	42		cg22367549	chr1	203643084	ATP2B4	NA	14		cg20005057	chr12	10364834	NA	NA	56		cg03989273	chr5	133468435	TCF7	NA	5
cg02635407	chr4	8200549	NA	NA	1		cg05572504	chr16	88137509	NA	NA	42		cg22420044	chr7	99691385	MCM7	NA	14		cg21545720	chr1	32405083	NA	NA	56		cg04531756	chr6	135516912	MYB	NA	5
cg02703235	chr6	30123198	TRIM10	NA	1		cg05603680	chr3	55033444	CACNA2D3	NA	42		cg22714942	chr12	109911508	KCTD10	N_Shelf	14		cg22016649	chr11	818917	PNPLA2	N_Shore	56		cg04771838	chr13	110993474	COL4A2	NA	5
cg02716792	chr16	81480551	NA	NA	1		cg05814654	chr16	27413177	NA	NA	42		cg23086519	chr14	75703717	NA	NA	14		cg22670572	chr1	85690767	NA	NA	56		cg04818331	chr16	28996470	LAT	NA	5
cg02733918	chr20	47801453	STAU1	N_Shelf	1		cg06649540	chr16	1218496	CACNA1H	N_Shore	42		cg23151649	chr7	151393469	PRKAG2	NA	14		cg22923409	chr10	13749245	FRMD4A	NA	56		cg04887172	chr16	89041793	CBFA2T3	NA	5
cg02749752	chr6	30176093	TRIM26	NA	1		cg07833068	chr19	4195937	ANKRD24	N_Shelf	42		cg23683254	chr14	99584667	NA	NA	14		cg25507226	chr7	157190734	NA	NA	56		cg04889800	chr1	16163555	FLJ37453	N_Shore	5
cg02848157	chr1	1115070	NA	NA	1		cg08118344	chr1	21974525	RAP1GAP	N_Shelf	42		cg24439256	chr10	25464513	GPR158-AS1	Island	14		cg25731261	chr19	47736018	NA	NA	56		cg05185926	chr5	142602110	ARHGAP26	NA	5
cg02952984	chr15	58724041	NA	NA	1		cg08760493	chr4	109994039	COL25A1	NA	42		cg24892510	chr19	53636309	NA	NA	14		cg25743482	chr11	19775505	NAV2	NA	56		cg05572370	chr11	2323247	TSPAN32	NA	5
cg02988775	chr1	6524642	TNFRSF25	N_Shore	1		cg09701062	chr5	133446318	NA	NA	42		cg25081106	chr13	88324169	NA	NA	14		cg26120842	chr10	89840122	NA	NA	56		cg06354916	chr1	223738388	CAPN8	N_Shelf	5
cg03028769	chr10	73421791	CDH23	NA	1		cg11644973	chr7	157085979	NA	NA	42		cg25599924	chr4	8396056	ACOX3	NA	14		cg00777636	chr1	6446216	ACOT7	NA	55		cg06517940	chr1	32717620	LCK	S_Shelf	5
cg03033182	chr4	141177619	NA	NA	1		cg12131620	chr19	3188985	NCLN	N_Shore	42		cg26275858	chr10	131694689	EBF3	Island	14		cg02939781	chr3	183208857	KLHL6	N_Shore	55		cg06703222	chr16	69598327	NA	NA	5
cg03044533	chr11	96065844	MAML2	NA	1		cg12255995	chr19	1132537	SBNO2	NA	42		cg26549601	chr10	134560360	INPP5A	N_Shelf	14		cg04331189	chr2	160142303	WDSUB1	N_Shore	55		cg07694319	chr16	70713203	MTSS1L	N_Shore	5
cg03137177	chr21	44488499	CBS	S_Shelf	1		cg13300246	chr7	64597604	NA	NA	42		cg26659079	chr2	5836181	SOX11	Island	14		cg04643690	chr15	60907749	RORA	NA	55		cg07824907	chr4	184320560	NA	NA	5
cg03205252	chr16	51187536	NA	NA	1		cg13696706	chr9	124396830	DAB2IP	NA	42		cg27039593	chr5	1552182	NA	NA	14		cg05801374	chr1	24283657	NA	NA	55		cg07861456	chr16	75654252	ADAT1	N_Shelf	5
cg03301582	chr7	95026095	NA	NA	1		cg13892828	chr11	121000727	TECTA	S_Shore	42		cg27273141	chr2	235701285	NA	NA	14		cg07060505	chr12	116756136	NA	NA	55		cg07899411	chr12	123604434	NA	NA	5
cg03372205	chr2	119619765	NA	NA	1		cg13933279	chr15	88418502	NA	NA	42		cg27420520	chr12	103352267	ASCL1	Island	14		cg07369606	chr17	80290169	SECTM1	N_Shore	55		cg08048687	chr2	111996799	NA	NA	5
cg03374695	chr8	127568328	FAM84B	N_Shore	1		cg15876968	chr1	85086322	LINC01461	Island	42		cg27603283	chr7	4998649	MMD2	Island	14		cg07891457	chr11	67442075	ALDH3B2	NA	55		cg08129331	chr17	78560478	RPTOR	NA	5
cg03448016	chr2	8850066	NA	NA	1		cg17727597	chr5	118159086	NA	NA	42		cg00026033	chr12	56414490	NA	NA	13		cg08785724	chr6	168743574	NA	NA	55		cg08144675	chr16	73097057	NA	NA	5
cg03449125	chr11	76779064	CAPN5	S_Shore	1		cg20703122	chr15	28339563	OCA2	N_Shore	42		cg00046625	chr1	66258760	NA	NA	13		cg08824221	chr11	27417374	LGR4	NA	55		cg09988837	chr1	224811939	CNIH3	NA	5
cg03504039	chr2	238578435	NA	NA	1		cg21494379	chr5	88275243	NA	NA	42		cg00059643	chr5	180662641	TRIM41	S_Shore	13		cg08857221	chr1	37941361	ZC3H12A	S_Shore	55		cg10167235	chr14	100807646	WARS	NA	5
cg03575602	chr10	12390599	NA	NA	1		cg21881652	chr14	105033467	NA	NA	42		cg00310215	chr16	51185346	NA	NA	13		cg08931861	chr4	1026501	NA	NA	55		cg10400081	chr11	76299682	NA	NA	5
cg03605686	chr7	95025194	PON3	N_Shore	1		cg22200744	chr2	2030359	MYT1L	NA	42		cg00764217	chr7	116660240	ST7	NA	13		cg09379651	chr10	88316446	NA	NA	55		cg10585941	chr1	214461479	SMYD2	NA	5
cg03634833	chr7	965534	ADAP1	N_Shore	1		cg22262140	chr22	21986976	NA	NA	42		cg00810971	chr2	65085764	LOC101927438	N_Shore	13		cg10878307	chr17	46034455	PRR15L	NA	55		cg10950524	chr7	2139216	MAD1L1	NA	5
cg03711802	chr2	198029885	ANKRD44	S_Shore	1		cg23860325	chr7	54271152	NA	NA	42		cg01087463	chr3	15676638	BTD	NA	13		cg11793449	chr17	76313872	NA	NA	55		cg11370748	chr6	153296563	FBXO5	NA	5
cg03724964	chr19	39465969	FBXO17	Island	1		cg24425149	chr13	75991251	TBC1D4	NA	42		cg01309726	chr10	99477939	NA	NA	13		cg13997435	chr1	153538406	NA	NA	55		cg11587640	chr1	27959253	FGR	N_Shore	5
cg03879613	chr7	142965938	GSTK1	NA	1		cg25199536	chr1	26601607	CEP85	NA	42		cg02246645	chr12	103352235	ASCL1	Island	13		cg14123607	chr9	72164709	APBA1	NA	55		cg12033822	chr20	44990591	SLC35C2	N_Shelf	5
cg04049008	chr8	49438558	NA	NA	1		cg25296938	chr7	98976900	ARPC1B	S_Shelf	42		cg02250846	chr19	23258484	NA	NA	13		cg14310606	chr9	139693852	CCDC183	N_Shore	55		cg12073436	chr1	206958014	NA	NA	5
cg04052706	chr16	72981543	ZFHX3	NA	1		cg25485805	chr3	13246862	NA	NA	42		cg02408333	chr19	37288291	NA	NA	13		cg14327759	chr4	124468536	NA	NA	55		cg12153755	chr5	141062571	NA	NA	5
cg04080282	chr7	95026106	NA	NA	1		cg25546428	chr15	62535512	NA	NA	42		cg02840535	chr16	27523174	GTF3C1	NA	13		cg15026998	chr2	160761622	NA	NA	55		cg12343929	chr16	712818	WDR90	Island	5
cg04089246	chr7	47579217	TNS3	S_Shelf	1		cg26572896	chr2	151386104	NA	NA	42		cg03190911	chr6	33273011	TAPBP	NA	13		cg15071463	chr1	116854912	NA	NA	55		cg12792363	chr11	63274030	LGALS12	NA	5
cg04096519	chr11	60620343	PTGDR2	Island	1		cg27360210	chr19	39826923	NA	NA	42		cg03442425	chr17	32907639	NA	NA	13		cg18672030	chr4	37668528	RELL1	NA	55		cg12800734	chr17	27889135	ABHD15	N_Shelf	5
cg04145621	chr16	693166	FAM195A	S_Shore	1		cg00036110	chr1	40146660	HPCAL4	N_Shelf	41		cg03677056	chr17	33817217	NA	NA	13		cg18900271	chr2	110863886	MALL	NA	55		cg13036352	chr6	30651825	PPP1R18	N_Shelf	5
cg04228042	chr12	14996527	NA	NA	1		cg00655552	chr4	182862370	NA	NA	41		cg04130549	chr6	1497870	NA	NA	13		cg18997129	chr7	143105850	EPHA1	NA	55		cg13203135	chr21	45565328	C21orf33	NA	5
cg04292301	chr1	234952288	NA	NA	1		cg02259081	chr12	53268433	NA	NA	41		cg04469880	chr19	36736565	NA	NA	13		cg21480725	chr15	30212981	NA	NA	55		cg13488556	chr15	43532047	TGM5	NA	5
cg04295612	chr16	1185381	NA	NA	1		cg02931464	chr12	121826303	NA	NA	41		cg04514249	chr4	144621385	FREM3	Island	13		cg22177308	chr17	63624698	NA	NA	55		cg13856340	chr9	127888818	SCAI	NA	5
cg04314111	chr1	2003577	PRKCZ	N_Shore	1		cg03707918	chr16	1316439	NA	NA	41		cg04549162	chr10	125425690	NA	NA	13		cg22797169	chr2	102803407	NA	NA	55		cg14094409	chr12	122712093	LOC101593348	S_Shore	5
cg04362887	chr14	91285234	NA	NA	1		cg03820608	chr11	131547319	NA	NA	41		cg04915044	chr2	86263895	POLR1A	NA	13		cg23506143	chr5	55761274	LOC102467147	NA	55		cg14411221	chr14	64064608	WDR89	S_Shelf	5
cg04371567	chr4	8248849	NA	NA	1		cg04312209	chr5	35857130	IL7R	NA	41		cg05016408	chr5	150326174	NA	NA	13		cg23655039	chr3	182972742	B3GNT5	S_Shore	55		cg14552508	chr2	8628173	NA	NA	5
cg04478428	chr20	61584072	SLC17A9	Island	1		cg05800082	chr6	56508429	RNU6-71P	NA	41		cg05114861	chr3	15366034	SH3BP5	NA	13		cg25355213	chr17	73780246	NA	NA	55		cg14562076	chr21	44869785	NA	NA	5
cg04528382	chr11	65622347	CFL1	N_Shelf	1		cg06889086	chr7	55638230	VOPP1	N_Shore	41		cg06273376	chr22	48972349	FAM19A5	Island	13		cg25463742	chr1	10839574	CASZ1	NA	55		cg14719333	chr17	33867795	NA	NA	5
cg04533276	chr22	19709548	SEPT5	Island	1		cg06967304	chr22	38516742	PLA2G6	Island	41		cg06360427	chr18	74962672	GALR1	Island	13		cg26129339	chr11	34535416	NA	NA	55		cg15497834	chr20	48998834	NA	NA	5
cg04575155	chr12	25981343	NA	NA	1		cg07041214	chr11	5968801	OR56A3	NA	41		cg06667761	chr4	134073627	PCDH10	Island	13		cg27574980	chr6	31744636	VWA7	NA	55		cg15551096	chr6	166901788	RPS6KA2	NA	5
cg04597312	chr16	85933163	IRF8	S_Shore	1		cg07296597	chr8	94669067	LINC00535	NA	41		cg06670599	chr6	31631801	GPANK1	N_Shore	13		cg00940502	chr18	29598296	NA	NA	54		cg15569052	chr4	2814122	NA	NA	5
cg04685170	chr7	95025855	NA	NA	1		cg07354679	chr16	1206844	CACNA1H	N_Shore	41		cg06698414	chr13	114843024	RASA3	S_Shore	13		cg01181105	chr14	104165277	XRCC3	Island	54		cg16075139	chr11	2406923	CD81	Island	5
cg04705318	chr14	100138306	NA	NA	1		cg07997596	chr1	3685319	CCDC27	N_Shelf	41		cg06812991	chr4	156129574	NA	NA	13		cg02088785	chr13	99223336	NA	NA	54		cg16289449	chr11	63974162	FERMT3	N_Shore	5
cg04718050	chr14	69281297	NA	NA	1		cg09147372	chr8	144797967	NA	NA	41		cg07135042	chr19	56905152	NA	NA	13		cg03532331	chr16	4000474	NA	NA	54		cg16370767	chr5	180657761	TRIM41	N_Shelf	5
cg04742587	chr17	40554081	NA	NA	1		cg09260048	chr15	82415405	NA	NA	41		cg07779444	chr10	134902278	GPR123	Island	13		cg04176995	chr6	30586468	MRPS18B	S_Shore	54		cg16578636	chr10	92987457	PCGF5	NA	5
cg04784699	chr1	119870478	NA	NA	1		cg09668964	chr3	129335695	NA	NA	41		cg07837260	chr9	19788564	NA	NA	13		cg04921315	chr16	4000587	NA	NA	54		cg16774946	chr13	24798195	SPATA13	NA	5
cg04917276	chr17	36104585	HNF1B	Island	1		cg09803959	chr17	78865514	RPTOR	S_Shore	41		cg07883457	chr6	58147897	NA	NA	13		cg05802386	chr1	43422920	SLC2A1	N_Shore	54		cg17476701	chr6	30651563	PPP1R18	N_Shelf	5
cg04922203	chr5	115907570	SEMA6A	N_Shore	1		cg09954189	chr8	20314553	NA	NA	41		cg08125821	chr8	114445779	CSMD3	S_Shore	13		cg06422685	chr10	134923599	GPR123	N_Shelf	54		cg17607231	chr2	231090329	NA	NA	5
cg04980849	chr15	45671347	NA	NA	1		cg10003284	chr15	99559956	LUNAR1	S_Shore	41		cg08194879	chr6	123317569	CLVS2	Island	13		cg08946161	chr16	81481448	NA	NA	54		cg18085627	chr11	64107672	NA	NA	5
cg05000339	chr17	29817128	RAB11FIP4	S_Shore	1		cg13562353	chr9	34662773	NA	NA	41		cg08250918	chr7	50467921	IKZF1	Island	13		cg09411682	chr12	26145384	RASSF8	NA	54		cg18098839	chr3	167742700	GOLIM4	NA	5
cg05025427	chr10	3804092	NA	NA	1		cg13625026	chr11	1146419	NA	NA	41		cg08492619	chr13	88324193	NA	NA	13		cg09673807	chr6	33575719	NA	NA	54		cg18351781	chr19	4950888	UHRF1	Island	5
cg05241828	chr8	145728507	NA	NA	1		cg15231462	chr1	247769251	OR2G3	NA	41		cg08558397	chr7	752149	PRKAR1B	Island	13		cg09994756	chr4	8185163	NA	NA	54		cg18586886	chr6	30652399	PPP1R18	N_Shore	5
cg05301124	chr6	168517769	NA	NA	1		cg16576033	chr1	235268621	NA	NA	41		cg08566455	chr2	130971164	NA	NA	13		cg12096325	chr1	202996541	NA	NA	54		cg18637383	chr2	37308026	HEATR5B	N_Shelf	5
cg05301852	chr2	88427827	NA	NA	1		cg17665497	chr19	415722	NA	NA	41		cg08971171	chr7	99691611	MCM7	NA	13		cg12848614	chr14	70193496	NA	NA	54		cg19179572	chr17	80377872	HEXDC	S_Shore	5
cg05331340	chr17	7083064	NA	NA	1		cg24147838	chr19	54876664	LAIR1	NA	41		cg09681300	chr16	72930200	ZFHX3	NA	13		cg14601357	chr20	62168764	NA	NA	54		cg19242851	chr17	143233	RPH3AL	NA	5
cg05355067	chr20	56243503	PMEPA1	N_Shelf	1		cg25215028	chr1	21759308	NA	NA	41		cg09787089	chr1	54739176	SSBP3	NA	13		cg14824670	chr7	100492175	ACHE	N_Shore	54		cg19380303	chr15	90172193	KIF7	S_Shore	5
cg05463325	chr1	229406534	NA	NA	1		cg27305917	chr21	47396773	NA	NA	41		cg09794131	chr16	71264658	NA	NA	13		cg16355231	chr1	2344979	NA	NA	54		cg20103124	chr13	31309625	NA	NA	5
cg05483388	chr3	149192609	TM4SF4	NA	1		cg00356694	chr17	4337202	NA	NA	40		cg10166283	chr19	44952766	NA	NA	13		cg17454592	chr15	33360353	NA	NA	54		cg20367304	chr4	154391944	KIAA0922	S_Shelf	5
cg05495391	chr5	7866767	FASTKD3	N_Shelf	1		cg01033642	chr16	81564192	CMIP	NA	40		cg10266490	chr1	55013709	NA	NA	13		cg18409302	chr11	2397303	CD81-AS1	N_Shore	54		cg20934105	chr14	93118717	RIN3	NA	5
cg05525648	chr10	127705143	ADAM12	NA	1		cg01647560	chr11	83404491	DLG2	NA	40		cg10767662	chr19	13127729	NFIX	S_Shelf	13		cg20102877	chr2	27665638	KRTCAP3	Island	54		cg20995188	chr2	106713059	UXS1	NA	5
cg05532178	chr10	70979827	LOC101928994	NA	1		cg01971407	chr11	313624	NA	NA	40		cg10824063	chr11	20690934	NA	NA	13		cg20331980	chr6	149554503	NA	NA	54		cg22245273	chr19	4302448	NA	NA	5
cg05629278	chr2	225874509	DOCK10	NA	1		cg02637031	chr5	114887230	NA	NA	40		cg10831642	chr10	105378344	SH3PXD2A	NA	13		cg20343063	chr11	57089744	TNKS1BP1	N_Shore	54		cg22668767	chr5	54519686	MCIDAS	S_Shore	5
cg05774672	chr2	208631916	FZD5	Island	1		cg03645007	chr3	50255295	SLC38A3	NA	40		cg10995873	chr3	114102615	ZBTB20-AS1	NA	13		cg21038682	chr11	62314820	NA	NA	54		cg23280305	chr1	17834982	NA	NA	5
cg05797615	chr1	220925515	MARC2	S_Shelf	1		cg04097334	chr2	189599665	DIRC1	NA	40		cg11308643	chr11	105480788	NA	NA	13		cg21678736	chr17	75282776	NA	NA	54		cg23586595	chr4	84034390	PLAC8	S_Shelf	5
cg05858126	chr10	104196213	NA	NA	1		cg05006384	chr14	95942319	NA	NA	40		cg11571702	chr5	134690408	H2AFY	NA	13		cg21951975	chr1	209979733	NA	NA	54		cg24159575	chr1	39662235	MACF1	NA	5
cg05924489	chr3	49459937	AMT	NA	1		cg05798627	chr11	67291531	NA	NA	40		cg12765405	chr17	48628455	SPATA20	S_Shelf	13		cg22378252	chr6	10521452	NA	NA	54		cg24755459	chr14	101908865	NA	NA	5
cg06063519	chr15	99274532	IGF1R	NA	1		cg05901613	chr19	30709527	NA	NA	40		cg12892471	chr12	50616779	LIMA1	NA	13		cg22862656	chr11	62037659	SCGB2A2	NA	54		cg24935598	chr3	193921489	NA	NA	5
cg06128123	chr6	21846231	CASC15	NA	1		cg05970721	chr16	22926625	HS3ST2	Island	40		cg12964065	chr18	77638022	KCNG2	N_Shore	13		cg23085281	chr10	49459949	FRMPD2	NA	54		cg24967096	chr6	30652237	PPP1R18	N_Shelf	5
cg06253655	chr10	126838173	CTBP2	N_Shore	1		cg06009448	chr7	1102226	C7orf50	N_Shelf	40		cg13046832	chr14	29254680	NA	NA	13		cg23283495	chr1	209979779	NA	NA	54		cg25608078	chr14	96592778	NA	NA	5
cg06294954	chr7	101789639	CUX1	NA	1		cg06118584	chr16	11770950	SNN	NA	40		cg13062406	chr11	18813544	NA	NA	13		cg23575688	chr11	119486443	NA	NA	54		cg26648103	chr11	66791718	SYT12	S_Shore	5
cg06443831	chr2	26052597	ASXL2	NA	1		cg06360527	chr17	7491548	SOX15	N_Shore	40		cg13168820	chr20	41818356	PTPRT	Island	13		cg23715029	chr3	42201568	NA	NA	54		cg27429749	chr11	57333612	UBE2L6	N_Shore	5
cg06460587	chr6	31650930	NA	NA	1		cg06377222	chr21	46677750	NA	NA	40		cg13347071	chr2	210636748	UNC80	Island	13		cg24180219	chr10	105239190	NA	NA	54		cg00504285	chr22	20019887	TANGO2	NA	4
cg06491405	chr6	31895257	C2	NA	1		cg06968788	chr22	30877907	NA	NA	40		cg13508369	chr9	129884026	ANGPTL2	NA	13		cg24235037	chr2	160919532	NA	NA	54		cg00539174	chr20	57583434	NA	NA	4
cg06573088	chr6	17492721	CAP2	NA	1		cg07820280	chr1	6532571	PLEKHG5	S_Shore	40		cg13713922	chr2	121625577	GLI2	S_Shore	13		cg25655096	chr12	6745292	LPAR5	NA	54		cg00587922	chr6	30651601	PPP1R18	N_Shelf	4
cg06583921	chr3	193495351	NA	NA	1		cg10124440	chr12	6960295	CDCA3	N_Shore	40		cg14568830	chr10	23463243	NA	NA	13		cg25965774	chr10	126841033	CTBP2	Island	54		cg00951857	chr6	108435666	NA	NA	4
cg06646021	chr1	229406520	NA	NA	1		cg10499172	chr11	126173246	NA	NA	40		cg14669274	chr8	143592375	BAI1	Island	13		cg26306994	chr12	6493521	LTBR	Island	54		cg01278291	chr5	176937363	NA	NA	4
cg06666376	chr19	3480596	NA	NA	1		cg10560420	chr2	159911769	TANC1	NA	40		cg14832904	chr2	54087028	GPR75	Island	13		cg27507473	chr16	86002958	NA	NA	54		cg01490733	chr1	2247066	NA	NA	4
cg06700234	chr8	145642243	NA	NA	1		cg10994870	chr2	242799553	PDCD1	Island	40		cg15002250	chr2	236619445	AGAP1	NA	13		cg00764796	chr16	433504	LOC100134368	S_Shore	53		cg01510278	chr16	11456238	NA	NA	4
cg06740866	chr5	32303446	MTMR12	NA	1		cg11827101	chr2	8468422	LINC00299	NA	40		cg15787544	chr7	151489862	PRKAG2	NA	13		cg00790020	chr8	1765477	NA	NA	53		cg01645955	chr4	39371148	MIR1273H	S_Shelf	4
cg06796271	chr20	42187587	NA	NA	1		cg12527995	chr1	53103294	FAM159A	S_Shelf	40		cg15895197	chr2	27301490	EMILIN1	N_Shelf	13		cg01406456	chr2	62520912	NA	NA	53		cg01952913	chr8	1094904	NA	NA	4
cg07069742	chr3	59644285	NA	NA	1		cg12941931	chr19	4559799	NA	NA	40		cg15989068	chr2	5837057	SOX11	Island	13		cg01963374	chr11	704987	NA	NA	53		cg02156870	chr17	36717733	SRCIN1	Island	4
cg07095530	chr7	100859728	PLOD3	N_Shore	1		cg14340481	chr9	3828562	GLIS3	NA	40		cg16168406	chr11	72414453	ARAP1	NA	13		cg03981535	chr1	201951234	NA	NA	53		cg02237342	chr22	24823519	SPECC1L-ADORA2A	S_Shelf	4
cg07104116	chr16	29626401	NA	NA	1		cg14939821	chr10	128947230	FAM196A	NA	40		cg16312870	chr1	40343411	TRIT1	NA	13		cg04280772	chr2	235372807	NA	NA	53		cg02249390	chr6	31550612	NA	NA	4
cg07121856	chr7	95025736	NA	NA	1		cg15501231	chr6	31737630	VWA7	NA	40		cg16577593	chr5	138210550	LRRTM2	NA	13		cg06206957	chr7	33080615	NT5C3A	NA	53		cg02287007	chr6	166877038	RPS6KA2-IT1	NA	4
cg07186962	chr6	11393478	NA	NA	1		cg16094145	chr12	719491	NINJ2	S_Shore	40		cg17425810	chr1	48449748	TRABD2B	N_Shore	13		cg06348773	chr16	1087129	NA	NA	53		cg02402436	chr6	31540051	NA	NA	4
cg07193534	chr1	120354250	NA	NA	1		cg16271437	chr20	23123952	NA	NA	40		cg17713613	chr19	21541765	ZNF738	NA	13		cg10082313	chr6	11435054	NA	NA	53		cg02586212	chr1	192544902	RGS1	NA	4
cg07422880	chr1	150945861	CERS2	N_Shore	1		cg16606561	chr20	824641	NA	NA	40		cg18201679	chr1	149672149	NA	NA	13		cg10184289	chr2	64870490	SERTAD2	NA	53		cg02933362	chr2	102091607	NA	NA	4
cg07628580	chr22	38819702	NA	NA	1		cg17217017	chr7	158828449	VIPR2	NA	40		cg18237323	chr8	22089615	PHYHIP	Island	13		cg11484353	chr20	39958249	NA	NA	53		cg03052182	chr6	30653530	PPP1R18	N_Shore	4
cg07636176	chr2	21267175	NA	NA	1		cg17283169	chr10	5567524	CALML3	Island	40		cg18267381	chr3	21792434	ZNF385D	NA	13		cg12155547	chr11	65194965	NA	NA	53		cg03198066	chr2	159311068	CCDC148	N_Shelf	4
cg07676920	chr3	12447615	PPARG	NA	1		cg18190798	chr3	47029335	NBEAL2	NA	40		cg18627235	chr14	96342747	NA	NA	13		cg14279151	chr6	52369502	TRAM2	NA	53		cg03234777	chr11	118095544	NA	NA	4
cg07751641	chr5	134826244	NA	NA	1		cg19526267	chr5	108208768	FER	NA	40		cg18897632	chr2	5836231	SOX11	Island	13		cg16013670	chr1	241804175	NA	NA	53		cg03272225	chr19	17957106	JAK3	N_Shore	4
cg07784166	chr5	74172353	NA	NA	1		cg21324456	chr20	50248076	ATP9A	NA	40		cg19122389	chr20	21687378	PAX1	Island	13		cg16174225	chr1	1268469	TAS1R3	Island	53		cg03280108	chr8	26298067	NA	NA	4
cg07879785	chr13	21095712	CRYL1	N_Shelf	1		cg21549161	chr7	67722023	NA	NA	40		cg19429281	chr19	53496738	ZNF702P	Island	13		cg18494902	chr15	40398565	BMF	N_Shelf	53		cg03302951	chr12	122230972	RHOF	Island	4
cg08036764	chr22	24891220	NA	NA	1		cg21871330	chr5	177882221	COL23A1	NA	40		cg19754554	chr1	66258687	NA	NA	13		cg18766468	chr3	194090477	NA	NA	53		cg03467087	chr6	158448134	SYNJ2	NA	4
cg08167951	chr7	95025611	PON3	Island	1		cg22370326	chr2	110373509	SOWAHC	S_Shore	40		cg19806642	chr5	178422140	NA	NA	13		cg19088634	chr1	35229391	NA	NA	53		cg03726209	chr4	186509045	SORBS2	NA	4
cg08198280	chr21	43737065	NA	NA	1		cg22536775	chr1	1851439	NA	NA	40		cg19961545	chr2	54087066	GPR75	Island	13		cg19657351	chr6	10521558	NA	NA	53		cg03953626	chr6	30652396	PPP1R18	N_Shore	4
cg08207253	chr13	41496979	NA	NA	1		cg23534216	chr10	102821552	KAZALD1	Island	40		cg20192814	chr13	51565362	NA	NA	13		cg20366549	chr12	6486123	NA	NA	53		cg04389950	chr6	106720478	ATG5	NA	4
cg08412316	chr11	95658469	NA	NA	1		cg24597774	chr1	9400775	SPSB1	NA	40		cg20253468	chr19	23254131	NA	NA	13		cg20530855	chr10	125755151	NA	NA	53		cg04514047	chr5	10562456	NA	NA	4
cg08441822	chr15	58723879	NA	NA	1		cg24643393	chr7	73417261	NA	NA	40		cg20482521	chr10	106400667	NA	NA	13		cg21418854	chr1	36771781	NA	NA	53		cg04722215	chr2	97205147	ARID5A	S_Shore	4
cg08445550	chr5	16784821	MYO10	NA	1		cg24716042	chr2	100624627	AFF3	NA	40		cg20555674	chr17	37321631	ARL5C	Island	13		cg22785294	chr17	80796693	ZNF750	NA	53		cg04987734	chr14	103415873	CDC42BPB	NA	4
cg08461772	chr7	95026248	NA	NA	1		cg25063165	chr6	30737436	NA	NA	40		cg20560283	chr15	67228949	NA	NA	13		cg23079808	chr12	6493003	NA	NA	53		cg05457903	chr8	145052304	PARP10	Island	4
cg08520743	chr7	95025829	NA	NA	1		cg26561413	chr17	5488048	NA	NA	40		cg21306006	chr6	166402081	LINC00602	Island	13		cg23333072	chr17	37856228	NA	NA	53		cg05551825	chr7	5735129	RNF216	NA	4
cg08624648	chr6	31651029	NA	NA	1		cg27109748	chr7	2150016	MAD1L1	NA	40		cg21408360	chr1	203493477	NA	NA	13		cg23488607	chr17	1553502	NA	NA	53		cg05726118	chr3	41265374	CTNNB1	NA	4
cg08632810	chr8	141609470	AGO2	NA	1		cg00078513	chr15	25488114	NA	NA	39		cg21745612	chr17	32907636	NA	NA	13		cg23696886	chr8	22437193	PDLIM2	S_Shore	53		cg05940672	chr2	10438486	NA	NA	4
cg08635011	chr12	111515293	CUX2	NA	1		cg00491523	chr16	6913336	RBFOX1	NA	39		cg22095604	chr18	31803241	NOL4	Island	13		cg24171453	chr14	78079686	SPTLC2	N_Shelf	53		cg06506868	chr3	197648437	IQCG	NA	4
cg08733496	chr1	41487093	SLFNL1-AS1	S_Shelf	1		cg00916635	chr1	114414312	PTPN22	NA	39		cg22199216	chr22	25678988	NA	NA	13		cg24687805	chr15	55513621	RAB27A	NA	53		cg06733155	chr7	73508868	LIMK1	NA	4
cg08820801	chr19	39465821	FBXO17	N_Shore	1		cg01914181	chr11	114070210	ZBTB16	S_Shore	39		cg22702328	chr17	50235965	CA10	Island	13		cg25004840	chr2	235330993	NA	NA	53		cg06791592	chr6	32823292	PSMB9	S_Shore	4
cg08828819	chr7	95025836	NA	NA	1		cg02073304	chr1	33457500	NA	NA	39		cg22762215	chr6	29521272	NA	NA	13		cg25189904	chr1	68299493	GNG12-AS1	S_Shore	53		cg07012484	chr1	167619748	RCSD1	NA	4
cg08898155	chr7	95026097	NA	NA	1		cg02732164	chr7	6869135	NA	NA	39		cg23397578	chr19	37742925	NA	NA	13		cg27210390	chr17	52978583	TOM1L1	S_Shore	53		cg07165066	chr13	23952576	SACS	S_Shelf	4
cg08940505	chr17	77997663	TBC1D16	N_Shore	1		cg03039990	chr14	101317622	NA	NA	39		cg23473443	chr19	44905916	NA	NA	13		cg27359374	chr6	158375774	NA	NA	53		cg07576135	chr15	42694403	CAPN3	NA	4
cg08961450	chr8	66699054	PDE7A	NA	1		cg03058163	chr1	1153338	SDF4	N_Shore	39		cg23475371	chr21	31311842	GRIK1	Island	13		cg05886626	chr15	39873553	THBS1	Island	52		cg07786220	chr17	78683082	RPTOR	NA	4
cg09069900	chr13	113776964	NA	NA	1		cg03313364	chr17	40440904	STAT5A	Island	39		cg23490077	chr6	112610645	LOC101927640	NA	13		cg07830472	chr7	97983916	BAIAP2L1	NA	52		cg08241477	chr5	92929573	NR2F1	N_Shore	4
cg09155025	chr8	145642024	NA	NA	1		cg03375833	chr3	9859360	ARPC4-TTLL3	NA	39		cg23906454	chr6	108785671	LACE1	NA	13		cg08090385	chr1	1099583	NA	NA	52		cg08253704	chr6	30653242	PPP1R18	N_Shore	4
cg09219364	chr20	19866743	NA	NA	1		cg04301614	chr4	37585993	C4orf19	NA	39		cg24189904	chr19	9473781	ZNF177	Island	13		cg08161205	chr1	169860805	SCYL3	N_Shore	52		cg08402433	chr7	3020155	CARD11	NA	4
cg09223212	chr9	138023560	NA	NA	1		cg05605029	chr17	16189554	PIGL	NA	39		cg24456365	chr8	89340480	NA	NA	13		cg08926287	chr3	14443694	NA	NA	52		cg08578703	chr6	25042495	NA	NA	4
cg09265054	chr8	145728138	NA	NA	1		cg06677416	chr10	64495627	NA	NA	39		cg24732137	chr19	56988702	ZNF667	Island	13		cg09140851	chr8	19170432	NA	NA	52		cg08900384	chr11	72546168	NA	NA	4
cg09271097	chr7	137620868	CREB3L2	NA	1		cg06769820	chr4	54554571	NA	NA	39		cg25456593	chr11	70672858	SHANK2	Island	13		cg09637273	chr17	55939387	CUEDC1	Island	52		cg09314421	chr8	21771252	NA	NA	4
cg09305161	chr6	106551032	PRDM1	NA	1		cg06950683	chr16	89010800	LOC100129697	S_Shelf	39		cg26003222	chr17	75347770	SEPT9	NA	13		cg13149736	chr2	149894539	NA	NA	52		cg09802688	chr1	209942066	TRAF3IP3	NA	4
cg09337391	chr20	45871363	ZMYND8	S_Shelf	1		cg07236958	chr8	140624727	NA	NA	39		cg26013553	chr1	111217406	KCNA3	Island	13		cg13741304	chr9	140501305	ARRDC1	S_Shore	52		cg09869729	chr5	176326528	NA	NA	4
cg09372486	chr19	31845489	NA	NA	1		cg08229136	chr17	78410117	ENDOV	NA	39		cg26071526	chr10	123923273	TACC2	Island	13		cg13975303	chr22	36850894	NA	NA	52		cg10591771	chr19	3671118	PIP5K1C	N_Shore	4
cg09386682	chr3	10207069	IRAK2	S_Shore	1		cg09048205	chr5	1608656	LOC728613	NA	39		cg26162582	chr12	4918391	KCNA6	Island	13		cg14909495	chr7	150549472	NA	NA	52		cg10871721	chr21	46235052	SUMO3	N_Shore	4
cg09407859	chr16	66995461	CES3	NA	1		cg09093656	chr17	16323481	TRPV2	NA	39		cg26328180	chr2	91874214	NA	NA	13		cg15008287	chr11	72492282	STARD10	Island	52		cg10882599	chr3	128779586	NA	NA	4
cg09430445	chr3	42918546	NA	NA	1		cg09255732	chr1	32171050	NA	NA	39		cg26514793	chr10	73769127	CHST3	S_Shore	13		cg15575641	chr2	25585619	NA	NA	52		cg11220502	chr13	107146071	EFNB2	S_Shore	4
cg09448875	chr10	101542449	ABCC2	NA	1		cg11186344	chr1	19253694	IFFO2	NA	39		cg26990587	chr7	100253901	ACTL6B	Island	13		cg18894440	chr8	76321233	NA	NA	52		cg11288260	chr13	100117058	NA	NA	4
cg09474442	chr2	120189867	TMEM37	N_Shore	1		cg11765205	chr13	50202547	ARL11	NA	39		cg27390819	chr19	37464633	NA	NA	13		cg19910937	chr4	128983807	LARP1B	S_Shore	52		cg11414821	chr6	30652771	PPP1R18	N_Shore	4
cg09477019	chr16	56681945	NA	NA	1		cg12207153	chr1	38519255	NA	NA	39		cg27563985	chr20	54580677	NA	NA	13		cg20363347	chr11	69061473	NA	NA	52		cg11909137	chr18	46461202	SMAD7	NA	4
cg09550697	chr8	145012068	PLEC	S_Shelf	1		cg13092901	chr22	50965373	TYMP	Island	39		cg00002810	chr1	57888707	DAB1	Island	12		cg20772593	chr5	56778651	NA	NA	52		cg12018718	chr2	8684089	NA	NA	4
cg09659197	chr4	152720779	NA	NA	1		cg13330005	chr7	516966	NA	NA	39		cg00181834	chr10	23463015	NA	NA	12		cg21055554	chr12	113652889	IQCD	NA	52		cg12197421	chr6	30653736	PPP1R18	N_Shore	4
cg09686013	chr5	167729523	WWC1	NA	1		cg14693090	chr12	11899281	ETV6	NA	39		cg00245075	chr12	51756242	GALNT6	NA	12		cg21553145	chr8	145578113	TMEM249	Island	52		cg12487901	chr5	140872334	PCDHGC5	Island	4
cg09832443	chr7	28612680	CREB5	NA	1		cg15471388	chr14	49360792	NA	NA	39		cg00495201	chr5	137825623	NA	NA	12		cg22530691	chr1	27194335	NA	NA	52		cg12552820	chr1	2231925	SKI	N_Shore	4
cg09859040	chr15	80743325	ARNT2	NA	1		cg16442298	chr8	1403050	NA	NA	39		cg01158680	chr7	79083997	NA	NA	12		cg23067085	chr3	71180032	FOXP1	NA	52		cg12641739	chr1	235062535	NA	NA	4
cg09862193	chr5	67830153	NA	NA	1		cg17969683	chr8	24151514	NA	NA	39		cg01352175	chr18	44773985	SKOR2	Island	12		cg24352349	chr22	45597767	KIAA0930	N_Shore	52		cg12926693	chr6	36665611	NA	NA	4
cg09890699	chr1	54821853	SSBP3	N_Shore	1		cg18150695	chr1	53833392	NA	NA	39		cg01791874	chr5	16180055	NA	NA	12		cg24835159	chr17	56494554	RNF43	NA	52		cg13544946	chr9	35729779	TLN1	N_Shelf	4
cg09957864	chr8	145728526	NA	NA	1		cg18229196	chr10	134827324	NA	NA	39		cg02115781	chr2	172175273	METTL8	NA	12		cg27027375	chr4	6695319	NA	NA	52		cg13580827	chr9	72081155	APBA1	NA	4
cg09968361	chr14	94855344	NA	NA	1		cg18946787	chr12	133052221	NA	NA	39		cg02655630	chr20	44658941	SLC12A5	Island	12		cg00991179	chr16	56000067	NA	NA	51		cg13654085	chr6	20416519	E2F3	NA	4
cg09993814	chr20	36154222	BLCAP	N_Shore	1		cg19770281	chr3	132261993	NA	NA	39		cg02698708	chr8	17580113	NA	NA	12		cg01305291	chr2	242003078	SNED1	N_Shore	51		cg13728131	chr11	19799633	NAV2	S_Shore	4
cg10035583	chr6	39869840	DAAM2	S_Shore	1		cg19827923	chr2	231790777	NA	NA	39		cg02721665	chr10	125425583	NA	NA	12		cg02565062	chr1	855544	NA	NA	51		cg13925011	chr1	111216387	KCNA3	Island	4
cg10110957	chr16	89460751	ANKRD11	S_Shelf	1		cg20861822	chr20	30406707	NA	NA	39		cg02904800	chr7	120454298	TSPAN12	NA	12		cg03033543	chr20	31870884	NA	NA	51		cg14181956	chr14	93532563	ITPK1	NA	4
cg10112391	chr2	162930376	DPP4	Island	1		cg20916523	chr3	10184584	VHL	S_Shore	39		cg03234186	chr19	58220657	NA	NA	12		cg03079132	chr16	727212	RHBDL1	N_Shelf	51		cg14237903	chr17	60729448	MRC2	N_Shore	4
cg10120652	chr8	9182252	NA	NA	1		cg21568661	chr15	62411575	NA	NA	39		cg03310939	chr7	101688730	CUX1	NA	12		cg03264209	chr16	3931885	NA	NA	51		cg14884828	chr10	14603607	FAM107B	NA	4
cg10145196	chr6	30647649	PPP1R18	NA	1		cg21764708	chr7	151493629	PRKAG2	NA	39		cg03402459	chr6	29521407	NA	NA	12		cg03851835	chr11	107711742	SLC35F2	NA	51		cg14989202	chr1	9714843	PIK3CD	S_Shore	4
cg10148591	chr19	7197021	INSR	N_Shore	1		cg23192683	chr3	194208907	LINC00884	S_Shore	39		cg03775422	chr7	54610192	VSTM2A	S_Shore	12		cg04650094	chr6	41006974	NA	NA	51		cg15229994	chr17	75471203	SEPT9	NA	4
cg10150530	chr12	25205468	LRMP	NA	1		cg23297812	chr5	180046901	FLT4	Island	39		cg03958798	chr10	106400686	NA	NA	12		cg06993714	chr14	24835343	NA	NA	51		cg16133703	chr5	95206387	NA	NA	4
cg10179693	chr1	42618939	NA	NA	1		cg24831879	chr10	5566908	CALML3	N_Shore	39		cg03988380	chr2	10272994	NA	NA	12		cg07535740	chr19	5915494	CAPS	S_Shore	51		cg16294668	chr12	32675207	FGD4	NA	4
cg10329418	chr7	95026181	NA	NA	1		cg25211267	chr15	25460692	SNORD115-25	NA	39		cg04043795	chr2	5836366	SOX11	Island	12		cg08605773	chr17	80832328	TBCD	S_Shelf	51		cg16337763	chr11	11438208	GALNT18	NA	4
cg10426951	chr1	54821910	SSBP3	N_Shore	1		cg26540191	chr4	3475093	DOK7	Island	39		cg04332619	chr16	8806966	ABAT	NA	12		cg08731696	chr1	59280489	NA	NA	51		cg16385758	chr20	4795919	RASSF2	NA	4
cg10529613	chr14	25287305	STXBP6	NA	1		cg26765743	chr20	59047488	LOC101928048	NA	39		cg04569152	chr14	21555603	ARHGEF40	N_Shelf	12		cg08928408	chr3	149454106	NA	NA	51		cg16681873	chr19	1090978	POLR2E	N_Shelf	4
cg10539670	chr17	77685893	HP09025	NA	1		cg27353346	chr18	34853689	CELF4	N_Shore	39		cg04680919	chr2	145406705	NA	NA	12		cg09607679	chr17	46035297	NA	NA	51		cg17157894	chr22	47187343	TBC1D22A	N_Shelf	4
cg10639811	chr3	152083133	MBNL1	NA	1		cg00124045	chr10	134735893	CFAP46	N_Shore	38		cg04807594	chr3	148415747	AGTR1	Island	12		cg10815657	chr19	289902	PPAP2C	N_Shore	51		cg17705615	chr19	47991237	NAPA	S_Shelf	4
cg10651121	chr12	109549097	NA	NA	1		cg00827318	chr10	43867064	NA	NA	38		cg04988476	chr3	192444985	FGF12	NA	12		cg11069748	chr10	118569479	NA	NA	51		cg17741993	chr6	31544694	TNF	N_Shelf	4
cg10668926	chr13	28527255	NA	NA	1		cg01865312	chr12	8539716	LINC00937	N_Shelf	38		cg05044185	chr15	27112197	GABRA5	Island	12		cg13758913	chr18	24283684	NA	NA	51		cg18077307	chr2	98377791	TMEM131	NA	4
cg10732611	chr13	33700592	STARD13	NA	1		cg02225720	chr17	3623472	ITGAE	N_Shelf	38		cg06010588	chr8	35092876	NA	NA	12		cg14827198	chr2	145147129	ZEB2	Island	51		cg18081375	chr11	2323938	TSPAN32	NA	4
cg10964627	chr3	65985404	MAGI1	NA	1		cg03498081	chr16	80061357	NA	NA	38		cg06092815	chr2	229046406	NA	NA	12		cg15354065	chr12	56327217	DGKA	S_Shore	51		cg18233544	chr10	134046237	STK32C	NA	4
cg11024506	chr10	62668850	RHOBTB1	NA	1		cg04387396	chr10	72593165	SGPL1	NA	38		cg06359931	chr1	25893405	LDLRAP1	NA	12		cg16694634	chr8	144952216	EPPK1	Island	51		cg18578263	chr19	39369067	NA	NA	4
cg11032707	chr15	45671246	NA	NA	1		cg04986336	chr11	67418358	NA	NA	38		cg06454084	chr19	47158242	DACT3	NA	12		cg17018517	chr9	139947922	ENTPD2	Island	51		cg18892485	chr7	129417053	NA	NA	4
cg11065621	chr8	82606061	SLC10A5	NA	1		cg06236559	chr18	45458303	NA	NA	38		cg06549275	chr2	9471231	ASAP2	NA	12		cg19183166	chr7	150020108	ACTR3C	Island	51		cg19011001	chr14	93539613	ITPK1	NA	4
cg11100658	chr17	80662658	NA	NA	1		cg06288198	chr2	1203839	SNTG2	NA	38		cg06577205	chr5	15500714	FBXL7	Island	12		cg19980260	chr3	171858472	FNDC3B	NA	51		cg19735698	chr2	23729523	KLHL29	NA	4
cg11212451	chr5	173198508	NA	NA	1		cg07904452	chr6	22892738	NA	NA	38		cg06633243	chr4	114621848	CAMK2D	NA	12		cg21169762	chr14	81790336	STON2	NA	51		cg19877741	chr7	644219	PRKAR1B	Island	4
cg11243029	chr1	85929755	DDAH1	N_Shore	1		cg08463231	chr15	78103228	NA	NA	38		cg06707978	chr19	58095155	NA	NA	12		cg22856279	chr21	44830477	NA	NA	51		cg19899972	chr1	61624321	NFIA	NA	4
cg11267810	chr20	19867026	NA	NA	1		cg09889848	chr10	370009	DIP2C	S_Shore	38		cg06724588	chr16	51185459	NA	NA	12		cg23450938	chr2	102972792	IL18R1	S_Shore	51		cg19948701	chr17	75471193	SEPT9	NA	4
cg11306767	chr5	95153995	GLRX	NA	1		cg10272901	chr21	46677879	NA	NA	38		cg06966660	chr10	123923066	TACC2	Island	12		cg23560676	chr8	126272469	NSMCE2	NA	51		cg20408505	chr6	29911494	HLA-A	S_Shore	4
cg11385536	chr1	227133801	ADCK3	NA	1		cg11585071	chr1	3615457	TP73	NA	38		cg07315894	chr8	22089444	PHYHIP	Island	12		cg25954512	chr6	33283021	ZBTB22	Island	51		cg20556803	chr7	2114593	MAD1L1	N_Shore	4
cg11405695	chr1	1384091	NA	NA	1		cg11691504	chr8	1448750	NA	NA	38		cg07630327	chr5	131008111	FNIP1	NA	12		cg00366917	chr18	74845154	NA	NA	50		cg20732076	chr6	42335231	TRERF1	NA	4
cg11422551	chr1	183812856	RGL1	NA	1		cg12170299	chr20	33880195	FAM83C	Island	38		cg07921625	chr13	58208350	PCDH17	Island	12		cg01087195	chr13	27843690	NA	NA	50		cg21232937	chr17	56408691	NA	NA	4
cg11435506	chr7	95026073	NA	NA	1		cg12705693	chr5	912860	TRIP13	Island	38		cg07999732	chr7	150080842	ZNF775	S_Shelf	12		cg01406381	chr19	47288263	SLC1A5	N_Shelf	50		cg21805179	chr12	123707825	MPHOSPH9	NA	4
cg11443170	chr4	7338837	SORCS2	NA	1		cg13860281	chr7	55638724	VOPP1	N_Shore	38		cg08173515	chr19	21657529	NA	NA	12		cg01984798	chr17	4463911	NA	NA	50		cg21995261	chr11	4631906	NA	NA	4
cg11461302	chr22	38507451	NA	NA	1		cg14270581	chr14	103394548	AMN	Island	38		cg08695418	chr4	6729199	NA	NA	12		cg02386822	chr1	155162871	NA	NA	50		cg22328895	chr19	11498028	NA	NA	4
cg11521274	chr1	198131619	NEK7	S_Shelf	1		cg14356530	chr9	99064450	NA	NA	38		cg08697689	chr13	84457340	NA	NA	12		cg02725453	chr22	50249174	ZBED4	N_Shore	50		cg22436429	chr1	36043084	TFAP2E	Island	4
cg11530995	chr15	68497992	CALML4	NA	1		cg14568203	chr10	79931578	NA	NA	38		cg08906015	chr19	47157825	DACT3	NA	12		cg03568017	chr17	75315503	NA	NA	50		cg22801799	chr8	134072526	SLA	NA	4
cg11617144	chr8	145729772	GPT	N_Shore	1		cg14728380	chr17	80280330	SECTM1	S_Shore	38		cg09016242	chr16	51185110	SALL1	Island	12		cg03721994	chr19	891782	MED16	Island	50		cg23068939	chr1	112016586	C1orf162	NA	4
cg11662061	chr13	97928231	MBNL2	NA	1		cg15193228	chr22	30855332	SEC14L3	NA	38		cg09502865	chr16	88600155	ZFPM1	Island	12		cg03722525	chr11	67381554	DOC2GP	N_Shore	50		cg23198793	chr15	42694406	CAPN3	NA	4
cg11762346	chr10	70980112	HKDC1	NA	1		cg16301617	chr17	76128906	TMC8	S_Shore	38		cg09520393	chr4	9783059	NA	NA	12		cg03831180	chr3	69915302	NA	NA	50		cg23204396	chr6	31548107	NA	NA	4
cg11785425	chr8	81478222	NA	NA	1		cg18186672	chr2	71679841	NA	NA	38		cg10179569	chr14	72193535	SIPA1L1	NA	12		cg03984209	chr3	55920018	ERC2	NA	50		cg24112628	chr6	150174215	LRP11	NA	4
cg11809342	chr2	160007430	TANC1	NA	1		cg18842107	chr10	114853855	TCF7L2	NA	38		cg10182317	chr6	123317487	CLVS2	Island	12		cg04309214	chr16	3009347	NA	NA	50		cg24132991	chr4	186560360	SORBS2	Island	4
cg11847956	chr5	173198447	NA	NA	1		cg19918734	chr11	86343931	ME3	NA	38		cg10520887	chr4	96470094	UNC5C	Island	12		cg04360210	chr20	3064015	AVP	Island	50		cg24141516	chr1	206876996	MAPKAPK2	NA	4
cg12012319	chr7	126675528	GRM8	NA	1		cg20118431	chr11	134278896	B3GAT1	N_Shelf	38		cg11022926	chr7	43652643	STK17A	NA	12		cg06136702	chr6	31082631	PSORS1C1	NA	50		cg24213777	chr15	68672005	ITGA11	NA	4
cg12066473	chr4	186733331	SORBS2	NA	1		cg20637438	chr8	10771386	XKR6	NA	38		cg11036833	chr5	115152494	NA	NA	12		cg06599949	chr12	6389055	NA	NA	50		cg24287218	chr6	33041268	HLA-DPA1	NA	4
cg12072028	chr14	92981227	RIN3	Island	1		cg21547763	chr1	162351976	C1orf226	NA	38		cg11228052	chr12	103350170	NA	NA	12		cg07512814	chr19	11203661	LDLR	S_Shore	50		cg24637035	chr12	120445227	CCDC64	NA	4
cg12231584	chr1	3701819	LRRC47	N_Shore	1		cg22234930	chr15	72519739	PKM	N_Shelf	38		cg11357369	chr6	164506268	NA	NA	12		cg07529715	chr8	104383413	NA	NA	50		cg24866363	chr5	80050837	MSH3	NA	4
cg12302987	chr2	225276960	NA	NA	1		cg22306015	chr11	66454625	SPTBN2	NA	38		cg11677683	chr5	138211043	LRRTM2	NA	12		cg07663278	chr12	51663310	SMAGP	N_Shore	50		cg24948743	chr8	6481608	LOC100507530	NA	4
cg12336960	chr3	191049285	CCDC50	S_Shore	1		cg23100365	chr8	41500461	NA	NA	38		cg11784631	chr6	30658014	NRM	S_Shelf	12		cg07705908	chr6	34523925	SPDEF	NA	50		cg25013586	chr6	31867915	ZBTB12	Island	4
cg12340144	chr3	38388808	XYLB	S_Shore	1		cg23144473	chr7	38340103	NA	NA	38		cg11838224	chr17	7287740	TNK1	Island	12		cg07969646	chr1	181057452	NA	NA	50		cg25045219	chr17	263096	C17orf97	Island	4
cg12580943	chr1	2203648	SKI	NA	1		cg23274824	chr1	45079966	RNF220	N_Shelf	38		cg12149795	chr21	47882121	DIP2A	S_Shelf	12		cg08919597	chr6	138194824	TNFAIP3	NA	50		cg25225693	chr7	99816988	PVRIG	NA	4
cg12694870	chr12	122296680	HPD	NA	1		cg23518037	chr15	79526621	ANKRD34C-AS1	NA	38		cg12506930	chr19	58220718	NA	NA	12		cg09436375	chr6	42928200	NA	NA	50		cg25503999	chr18	74774466	NA	NA	4
cg12710519	chr4	144275126	GAB1	NA	1		cg24783510	chr19	17862150	NA	NA	38		cg12572625	chr5	140431039	PCDHB1	NA	12		cg11785537	chr12	6484729	SCNN1A	NA	50		cg25567938	chr2	201993795	CFLAR	NA	4
cg12788467	chr17	36105335	NA	NA	1		cg25717032	chr19	35981549	NA	NA	38		cg13060454	chr2	111452572	NA	NA	12		cg14399884	chr11	67189121	CARNS1	S_Shore	50		cg25569396	chr6	11382769	NA	NA	4
cg12827188	chr4	155511987	NA	NA	1		cg00573857	chr5	981189	NA	NA	37		cg13338734	chr19	13113668	NFIX	S_Shore	12		cg14560699	chr6	132987463	NA	NA	50		cg25817701	chr7	2140143	MAD1L1	NA	4
cg12912920	chr4	140762680	MAML3	NA	1		cg01466491	chr19	10523363	NA	NA	37		cg13461241	chr19	52956771	NA	NA	12		cg15700009	chr11	18415711	NA	NA	50		cg26002008	chr5	1477719	LPCAT1	NA	4
cg12940993	chr14	21271148	NA	NA	1		cg01960748	chr1	24522592	NA	NA	37		cg13707560	chr5	137474700	NME5	NA	12		cg15932961	chr3	195869691	LINC00885	NA	50		cg26359133	chr12	111847419	SH2B3	S_Shelf	4
cg13125627	chr8	40010631	NA	NA	1		cg02348449	chr19	58630429	NA	NA	37		cg13721404	chr18	31739202	NOL4	Island	12		cg16167060	chr2	235934945	SH3BP4	NA	50		cg26382697	chr11	2406712	CD81	Island	4
cg13131015	chr12	14849542	NA	NA	1		cg03477080	chr3	46448920	CCRL2	NA	37		cg14056357	chr19	44952665	NA	NA	12		cg16294310	chr22	50629110	TRABD	Island	50		cg27025137	chr17	70715578	SLC39A11	NA	4
cg13186559	chr10	80854035	ZMIZ1	NA	1		cg03555299	chr2	206830681	NA	NA	37		cg14274357	chr14	105251402	AKT1	Island	12		cg16986846	chr11	61976174	SCGB2A1	NA	50		cg27188243	chr11	12851817	TEAD1	NA	4
cg13230606	chr17	36105337	NA	NA	1		cg04001359	chr5	15683259	FBXL7	NA	37		cg14293300	chr21	34399361	OLIG2	Island	12		cg19433091	chr15	43426498	TMEM62	S_Shore	50		cg27405400	chr2	127839539	BIN1	NA	4
cg13285387	chr2	168863366	STK39	NA	1		cg05492657	chr15	63314579	NA	NA	37		cg15045292	chr17	5403149	LOC728392	Island	12		cg21452808	chr1	25900135	NA	NA	50		cg27494254	chr17	40566897	PTRF	NA	4
cg13396318	chr20	19866974	NA	NA	1		cg06094238	chr7	157568273	PTPRN2	Island	37		cg15148683	chr19	36736872	NA	NA	12		cg21546821	chr2	10975271	NA	NA	50		cg00221185	chr6	30652268	PPP1R18	N_Shelf	3
cg13575217	chr5	139081079	NA	NA	1		cg06264868	chr10	778709	NA	NA	37		cg15191648	chr18	76740262	NA	NA	12		cg22465516	chr17	54912286	DGKE	Island	50		cg00668303	chr1	214152709	NA	NA	3
cg13594869	chr14	86088946	FLRT2	NA	1		cg06802641	chr1	1267252	TAS1R3	Island	37		cg15496388	chr1	155937541	ARHGEF2	NA	12		cg23169762	chr6	3749854	PXDC1	N_Shore	50		cg00816037	chr16	88812342	PIEZO1	N_Shelf	3
cg13688966	chr3	149192377	TM4SF4	NA	1		cg07837085	chr1	160708990	SLAMF7	NA	37		cg15498379	chr19	58609981	NA	NA	12		cg23526087	chr14	68973466	NA	NA	50		cg00916659	chr1	212558854	TMEM206	NA	3
cg13705284	chr3	58523313	NA	NA	1		cg08142884	chr7	155369424	NA	NA	37		cg15699267	chr20	61809557	NA	NA	12		cg24565496	chr16	1021302	NA	NA	50		cg00933696	chr16	11327141	NA	NA	3
cg13710613	chr9	140574551	EHMT1	NA	1		cg08548498	chr20	43883546	NA	NA	37		cg15922693	chr12	51610688	NA	NA	12		cg24681845	chr10	126069759	NA	NA	50		cg01419727	chr5	131438977	NA	NA	3
cg13718960	chr14	21271313	NA	NA	1		cg09080874	chr11	83284905	DLG2	NA	37		cg16163756	chr2	192807194	NA	NA	12		cg24844449	chr22	29706704	GAS2L1	Island	50		cg01526089	chr17	3819390	P2RX1	NA	3
cg13755204	chr9	136844768	VAV2	Island	1		cg09196534	chr7	77975971	MAGI2	NA	37		cg16399393	chr11	70368768	SHANK2	NA	12		cg25037165	chr11	12824283	TEAD1	NA	50		cg02042997	chr16	28505886	NA	NA	3
cg13759676	chr6	128799557	PTPRK	NA	1		cg10152097	chr2	106200350	NA	NA	37		cg16415870	chr3	6904261	GRM7	Island	12		cg26078793	chr14	65006222	LOC102723809	N_Shore	50		cg02052933	chr20	4795864	RASSF2	NA	3
cg13802883	chr7	23749533	NA	NA	1		cg10524582	chr7	88119870	NA	NA	37		cg16708981	chr19	53758609	NA	NA	12		cg26173789	chr8	145909571	NA	NA	50		cg02127509	chr6	135516936	MYB	NA	3
cg13817802	chr9	139587912	NA	NA	1		cg11351709	chr8	829623	ERICH1-AS1	N_Shelf	37		cg16822666	chr17	35656660	ACACA	NA	12		cg26350373	chr15	42449015	NA	NA	50		cg02145701	chr16	88038949	BANP	N_Shore	3
cg13903421	chr2	219738714	WNT6	Island	1		cg12239580	chr3	43073058	FAM198A	NA	37		cg16944941	chr11	70391346	SHANK2	NA	12		cg26937277	chr12	133003394	NA	NA	50		cg02366772	chr7	105662809	CDHR3	NA	3
cg13976683	chr1	120311542	HMGCS2	NA	1		cg13109494	chr17	52449715	NA	NA	37		cg17495719	chr4	144621945	NA	NA	12		cg27388962	chr10	4705434	LINC00704	NA	50		cg02396224	chr1	10698794	NA	NA	3
cg14022057	chr2	162930175	DPP4	N_Shore	1		cg15538809	chr18	28658043	DSC2	NA	37		cg17529832	chr2	105461096	LINC01158	Island	12		cg00008488	chr5	175199915	NA	NA	49		cg02867696	chr3	55518396	WNT5A	N_Shore	3
cg14093363	chr10	98479991	PIK3AP1	Island	1		cg16987876	chr19	543909	NA	NA	37		cg17673237	chr13	108518419	FAM155A	Island	12		cg01541650	chr6	157505968	ARID1B	NA	49		cg02945192	chr19	1038140	CNN2	N_Shore	3
cg14115597	chr5	80922537	SSBP2	NA	1		cg17218270	chr8	37749412	RAB11FIP1	NA	37		cg17793621	chr15	26108084	ATP10A	Island	12		cg01855070	chr3	42201314	NA	NA	49		cg02997560	chr19	3180815	NA	NA	3
cg14120703	chr9	139416102	NOTCH1	N_Shore	1		cg17568962	chr6	35456312	TEAD3	S_Shore	37		cg18140268	chr1	147781827	NBPF8	N_Shore	12		cg03082060	chr1	236680224	NA	NA	49		cg03000848	chr16	396164	AXIN1	NA	3
cg14167688	chr6	30875054	NA	NA	1		cg17819732	chr1	203147367	NA	NA	37		cg18208742	chr17	42992872	GFAP	S_Shelf	12		cg05814312	chr10	29760687	SVIL	NA	49		cg03337218	chr10	25189866	PRTFDC1	NA	3
cg14184400	chr3	49460057	AMT	NA	1		cg18174402	chr2	27441263	CAD	S_Shore	37		cg18239753	chr6	62995963	KHDRBS2	Island	12		cg06889535	chr11	126455712	KIRREL3	NA	49		cg03479209	chr3	58020999	FLNB	NA	3
cg14191024	chr11	110070509	NA	NA	1		cg18245230	chr7	157204586	NA	NA	37		cg18343437	chr8	142528415	NA	NA	12		cg07134045	chr9	130690198	NA	NA	49		cg03481855	chr8	129089293	PVT1	NA	3
cg14206674	chr17	31206385	NA	NA	1		cg18413830	chr17	81031536	NA	NA	37		cg18375860	chr1	237205409	NA	NA	12		cg07397033	chr10	98031201	BLNK	NA	49		cg03494648	chr11	2322642	C11orf21	NA	3
cg14250846	chr14	97061527	NA	NA	1		cg18615133	chr12	116997095	NA	NA	37		cg18469036	chr10	504497	DIP2C	NA	12		cg07571451	chr7	51384931	NA	NA	49		cg03519577	chr20	4795886	RASSF2	NA	3
cg14251005	chr6	43029119	KLC4	S_Shore	1		cg19676285	chr4	7967275	ABLIM2	NA	37		cg18894648	chr5	87974446	NA	NA	12		cg08400124	chr4	77507102	SHROOM3	Island	49		cg03531211	chr6	32920102	HLA-DMA	NA	3
cg14296561	chr11	102203542	BIRC3	NA	1		cg20038252	chr3	126854933	NA	NA	37		cg19076258	chr6	17032431	NA	NA	12		cg09676630	chr12	133101224	FBRSL1	N_Shore	49		cg03565868	chr11	47400146	NA	NA	3
cg14301635	chr6	31895203	NA	NA	1		cg21790314	chr4	955469	DGKQ	S_Shelf	37		cg19485539	chr10	118031870	GFRA1	Island	12		cg10134527	chr6	33283015	ZBTB22	Island	49		cg03670441	chr12	27094081	FGFR1OP2	S_Shelf	3
cg14302625	chr2	235908503	SH3BP4	NA	1		cg22090713	chr3	50379032	ZMYND10	S_Shore	37		cg19650157	chr13	78493297	EDNRB	Island	12		cg10525372	chr6	112375333	WISP3	NA	49		cg03822198	chr12	116997535	MAP1LC3B2	NA	3
cg14303122	chr20	54987270	NA	NA	1		cg23598604	chr1	99732472	LPPR4	S_Shelf	37		cg19824907	chr13	93879303	GPC6	Island	12		cg14414873	chr9	112970463	NA	NA	49		cg03899643	chr1	90205170	NA	NA	3
cg14313748	chr9	101498661	ANKS6	NA	1		cg23678594	chr1	1712021	NA	NA	37		cg19878627	chr2	54087184	NA	NA	12		cg15840005	chr1	2139905	NA	NA	49		cg03978242	chr17	40822497	PLEKHH3	Island	3
cg14334810	chr9	19126294	PLIN2	N_Shore	1		cg24788028	chr19	30869034	ZNF536	S_Shelf	37		cg20607331	chr19	58038621	NA	NA	12		cg17759224	chr1	235098018	LOC101927851	NA	49		cg04256697	chr12	120688557	PXN	NA	3
cg14431361	chr17	70611386	LINC00511	NA	1		cg24989193	chr10	105540623	SH3PXD2A	NA	37		cg20698942	chr1	51910707	EPS15	NA	12		cg18738581	chr3	9944183	NA	NA	49		cg04499029	chr19	13210356	LYL1	Island	3
cg14476479	chr8	145728209	NA	NA	1		cg25271892	chr11	62690462	NA	NA	37		cg20892990	chr11	69589460	FGF4	Island	12		cg18965179	chr7	101500514	CUX1	NA	49		cg04917472	chr20	57583286	NA	NA	3
cg14520941	chr14	77935699	AHSA1	NA	1		cg26389380	chr3	11330567	ATG7	NA	37		cg21012296	chr20	21502728	NA	NA	12		cg19907776	chr14	89444401	NA	NA	49		cg04941246	chr3	55518131	WNT5A	N_Shore	3
cg14668821	chr17	77704760	NA	NA	1		cg27040468	chr10	60456715	BICC1	NA	37		cg21129181	chr5	1553224	NA	NA	12		cg20247048	chr17	62972358	NA	NA	49		cg05044173	chr12	6898500	NA	NA	3
cg14682080	chr5	6737778	PAPD7	Island	1		cg00216804	chr3	184478329	LOC101928992	NA	36		cg21133153	chr6	29521488	NA	NA	12		cg21439672	chr12	7260546	C1RL	NA	49		cg05068866	chr3	66633374	NA	NA	3
cg14686919	chr20	61584159	SLC17A9	Island	1		cg00569896	chr4	204382	NA	NA	36		cg21171625	chr1	38022607	DNALI1	Island	12		cg21576525	chr17	80796712	ZNF750	NA	49		cg05371506	chr1	46649970	TSPAN1	NA	3
cg14807544	chr19	46368487	FOXA3	S_Shore	1		cg00814909	chr4	1225599	CTBP1	S_Shore	36		cg21350575	chr21	19617439	CHODL	Island	12		cg23295629	chr8	128888486	NA	NA	49		cg05721476	chr10	46076550	MARCH8	NA	3
cg14991769	chr7	150497157	TMEM176B	Island	1		cg00935967	chr1	3822762	LINC01134	N_Shore	36		cg21531389	chr22	27006498	CRYBB1	NA	12		cg23824762	chr2	97171137	NA	NA	49		cg06153925	chr17	78755379	RPTOR	NA	3
cg15060346	chr2	73868736	NAT8	NA	1		cg01010923	chr15	25486368	NA	NA	36		cg22879834	chr2	239169591	PER2	NA	12		cg24127989	chr7	128049508	IMPDH1	Island	49		cg06518838	chr6	170403264	NA	NA	3
cg15063443	chr6	30900560	NA	NA	1		cg01965380	chr1	90321064	LRRC8D	NA	36		cg23254031	chr14	48144765	NA	NA	12		cg24296478	chr10	98590574	NA	NA	49		cg06644669	chr6	30653799	PPP1R18	N_Shore	3
cg15108958	chr5	7873542	MTRR	S_Shelf	1		cg02861541	chr1	35220251	NA	NA	36		cg23335576	chr14	104009727	NA	NA	12		cg26140475	chr8	126525558	NA	NA	49		cg06721411	chr2	74753759	NA	NA	3
cg15196316	chr11	33399978	NA	NA	1		cg03074225	chr20	62126068	EEF1A2	Island	36		cg23497020	chr12	50616562	LIMA1	NA	12		cg26226546	chr7	103088199	LOC101927870	S_Shore	49		cg06758644	chr1	12533120	VPS13D	NA	3
cg15213122	chr3	139196779	NA	NA	1		cg03547078	chr1	1855303	NA	NA	36		cg23573900	chr5	139056794	CXXC5	Island	12		cg00525011	chr16	122031	RHBDF1	Island	48		cg06960164	chr6	42072147	C6orf132	Island	3
cg15246085	chr3	49460111	NICN1	NA	1		cg03630596	chr9	139925856	FUT7	Island	36		cg23878831	chr11	93392398	NA	NA	12		cg03625911	chr1	203155737	CHI3L1	NA	48		cg06988336	chr16	89922397	SPIRE2	S_Shore	3
cg15319824	chr10	3160974	PFKP	Island	1		cg04488647	chr1	3389969	ARHGEF16	NA	36		cg24011260	chr7	153584748	NA	NA	12		cg04071779	chr7	30517627	NOD1	N_Shore	48		cg07706375	chr19	13947646	NA	NA	3
cg15333932	chr5	16735498	MYO10	NA	1		cg05110391	chr17	76588634	NA	NA	36		cg24864241	chr1	204329158	NA	NA	12		cg04640834	chr12	49261012	NA	NA	48		cg07728874	chr11	118213272	CD3D	NA	3
cg15438951	chr12	96389694	HAL	S_Shore	1		cg05254221	chr10	61050062	FAM13C	NA	36		cg25116789	chr8	29732579	NA	NA	12		cg07019303	chr12	11859760	ETV6	NA	48		cg07824636	chr1	221967245	NA	NA	3
cg15500865	chr7	95025924	NA	NA	1		cg05448332	chr16	89257046	CDH15	N_Shore	36		cg25136495	chr12	6729718	LPAR5	Island	12		cg09077096	chr7	3033798	CARD11	NA	48		cg08136020	chr6	14735175	NA	NA	3
cg15513620	chr1	120174873	ZNF697	NA	1		cg05996573	chr12	66627943	IRAK3	NA	36		cg25206536	chr4	11369007	NA	NA	12		cg12275410	chr10	135123239	ZNF511	Island	48		cg08243524	chr19	6482011	NA	NA	3
cg15545316	chr1	42618970	NA	NA	1		cg06109867	chr3	66002991	MAGI1	NA	36		cg25300694	chr2	151184358	NA	NA	12		cg12856114	chr7	73242028	NA	NA	48		cg08271229	chr1	2222674	SKI	S_Shore	3
cg15632164	chr1	168289600	NA	NA	1		cg06433467	chr5	67730071	NA	NA	36		cg25306611	chr1	77334256	ST6GALNAC5	Island	12		cg12999109	chr19	6333587	ACER1	NA	48		cg08424184	chr1	36043633	TFAP2E	S_Shore	3
cg15652212	chr7	142981776	NA	NA	1		cg08071700	chr16	81579244	CMIP	NA	36		cg26053840	chr6	38644662	GLO1	NA	12		cg13184736	chr1	68299409	GNG12-AS1	S_Shore	48		cg08622934	chr1	6054784	NA	NA	3
cg15661409	chr14	57960976	NA	NA	1		cg08445080	chr2	62084236	NA	NA	36		cg26620747	chr16	27523214	GTF3C1	NA	12		cg13443627	chr1	59043070	TACSTD2	Island	48		cg08972301	chr9	139553914	NA	NA	3
cg15677087	chr20	61584850	SLC17A9	S_Shore	1		cg08679238	chr3	46449100	CCRL2	NA	36		cg26726230	chr17	79225857	SLC38A10	NA	12		cg13512948	chr14	53427431	NA	NA	48		cg09032544	chr1	167487295	CD247	NA	3
cg15714846	chr2	208631684	FZD5	Island	1		cg08913523	chr8	126649807	NA	NA	36		cg26952618	chr16	10912545	TVP23A	Island	12		cg16646298	chr6	30698987	FLOT1	NA	48		cg09163035	chr17	37054726	LASP1	NA	3
[truncated: 9,520 more rows]

## Sheet: S1b) Genes by emQTL community
Table S1b. Overview of the genes in emQTL community 1-6.
Community 1: Metabolism						Community 2: Cell cycle						Community 3: NE-like						Community 4: Hormone-like						Community 5: Immune						Community 6: EMT
Gene	Chr	txStart	txEnd	Number of associations		Gene	Chr	txStart	txEnd	Number of associations		Gene	Chr	txStart	txEnd	Number of associations		Gene	Chr	txStart	txEnd	Number of associations		Gene	Chr	txStart	txEnd	Number of associations		Gene	Chr	txStart	txEnd	Number of associations
HNF4A	20	43029895	43061485	856		CEP55	10	95256388	95288849	2981		APBB1	11	6416353	6440341	2059		KRT18	12	53342842	53346685	2979		RAC2	22	37621300	37640339	1744		COL5A1	9	137533650	137736688	37
SLC39A5	12	56623819	56631629	639		TUBA1C	12	49658864	49667113	2951		BEX4	X	102470019	102472128	1455		C6orf132	6	42068856	42110715	2826		PTPN7	1	202116140	202130716	1532		COL3A1	2	189839098	189877472	16
AMN	14	103388992	103397179	573		FAM83D	20	37554954	37581703	2789		ZNF582	19	56894647	56904889	1097		JUP	17	39910858	39942964	2811		IL2RG	X	70327253	70331481	1383		EMILIN1	2	27301434	27309265	9
UGT2A3	4	69794176	69817509	549		AURKA	20	54944444	54967351	2736		C3orf18	3	50595455	50605223	1073		KRT8	12	53290970	53298868	2795		TRAF3IP3	1	209929376	209955668	1248		COL6A2	21	47518032	47552763	8
SLC17A4	6	25754926	25781403	524		CDCA8	1	38158072	38175391	2712		APC2	19	1450147	1473243	1019		SH2D3A	19	6752172	6767523	2759		ARHGAP9	12	57866037	57873633	1236		MMP2	16	55513080	55540603	7
LGALS4	19	39292310	39303740	517		MTFR2	6	136552167	136571449	2217		ATP1B2	17	7554253	7561089	974		PDLIM1	10	96997324	97050905	2559		PIM2	X	48770458	48776413	1156		CD248	11	66081957	66084515	6
TM4SF5	17	4675186	4686506	514		CDC20	1	43824625	43828873	2168		GPRASP2	X	101967103	101972661	916		CLDN7	17	7163221	7166264	2533		GFI1	1	92940317	92952433	1112		COL1A2	7	94023872	94060544	6
CDHR5	11	616564	625067	497		NEK2	1	211836113	211848972	2137		GPRASP2.1	NA	NA	NA	916		ARHGEF5	7	144052488	144077725	2503		SP140	2	231090444	231177930	1097		COL5A2	2	189896640	190044605	5
ANKS4B	16	21245015	21263750	494		ELF4	X	129198894	129244475	2112		GPRASP1	X	101906293	101914010	911		F11R	1	160965000	160991133	2435		ARHGAP30	1	161016731	161039760	1090		GLT8D2	12	104382764	104443915	4
CYP3A5	7	99245811	99277649	492		CCNA2	4	122737598	122745088	1982		ZNF677	19	53738637	53758111	868		KLF5	13	73632929	73651680	2414		S1PR4	19	3178735	3180330	1060		LOXL2	8	23154409	23261722	4
VIL1	2	219283837	219314248	490		RRM2	2	10262862	10271546	1828		ZSCAN18	19	58595208	58609730	856		ATP8B1	18	55313658	55470327	2386		SNX20	16	50700210	50715264	1058		TGFB3	14	76424439	76448365	4
A1CF	10	52559168	52645435	443		TAGLN2	1	159887896	159895332	1828		ZIK1	19	58095627	58103758	817		ESRP2	16	68262449	68270136	2328		PTPN22	1	114356432	114414375	1035		AOC3	17	41003200	41010147	3
TRIM15	6	30130982	30140473	437		MYBL2	20	42295658	42345136	1827		ZNF568	19	37407230	37443645	808		CDC42BPG	11	64591661	64612041	2300		MAP4K1	19	39078279	39108675	1029		COL6A1	21	47401662	47424963	3
AGMAT	1	15898193	15911605	426		PLK1	16	23690200	23701688	1820		DCLK2	4	150999425	151178608	794		SPINT1	15	41136245	41149853	2270		DOK2	8	21766383	21771205	943		PCOLCE	7	100199881	100205798	3
FGFR4	5	176513872	176525143	424		SH2D2A	1	156776034	156786640	1819		MAGEH1	X	55478521	55480001	764		DSG2	18	29078026	29128814	2246		SLA2	20	35240923	35274619	933		PDGFRB	5	149493401	149535422	3
HNF1A	12	121416548	121440314	386		KIF2C	1	45205489	45233438	1808		BCAN	1	156611739	156629324	746		LAD1	1	201349965	201368669	2222		ZAP70	2	98330030	98356323	931		ACTA2	10	90694830	90712580	2
HNF1B	17	36046433	36105096	345		DLGAP5	14	55614833	55658396	1786		MICU3	8	16884746	16980148	742		LLGL2	17	73521782	73571290	2206		GBP5	1	89724633	89738544	918		ADAM33	20	3648619	3662778	2
PLS1	3	142342265	142432505	319		SKA1	18	47901391	47920538	1778		MAGI2	7	77646373	79082890	715		CBLC	19	45281125	45303903	2130		RASAL3	19	15562437	15575382	912		ADAMTS2	5	178537851	178772431	2
HSD17B2	16	82068857	82132139	317		TK1	17	76170159	76183285	1768		TRO	X	54946995	54957866	695		ELF3	1	201979689	201986315	2124		CORO1A	16	30194730	30200397	907		FBLN2	3	13590624	13679922	2
[truncated: 1,541 more rows]

## Sheet: S1c) GSEA of emQTL communities
S1C Table. Biological characterization of the genes in community 1-6 by GSEA.
[truncated: 1,950 more rows]

## Sheet: S1D Pathway enrichment analysis
S1D Table. Biological characterization of the genes in community 1-6 by pathway analysis
[truncated: 1,532 more rows]

[truncated: 5 more sheets: S1E) ENCODE enrichment, S1F) UniBind - TF enrichment, S1G) Chromatin loop enrichment, S1H) Knowledge-guided emQTL, S1I) Segway]
